# Supplementary material for: Ethyl 4-chloro-2′-fluoro-3-hy­droxy-5-methyl­biphenyl-2-carboxyl­ate
Source: Acta Crystallogr Sect E Struct Rep Online. 2011 Aug 17;67(Pt 9):o2336. doi: 10.1107/S160053681103217X (PMC3200854; doi:10.1107/S160053681103217X)
Supplement: Supplementary file 1 [file e-67-o2336-sup1.cif]

##############################################################################
#                                                                            #
# This CIF contains the data in a paper accepted for publication in          #
# Acta Crystallographica Section E. It conforms to the requirements of       #
# Notes for Authors for Acta Crystallographica Section E, and has been       #
# peer reviewed under the auspices of the IUCr Commission on Journals.       #
#                                                                            #
# Full details of the Crystallographic Information File format               #
# are given in the paper "The Crystallographic Information File (CIF):       #
# a New Standard Archive File for Crystallography" by S. R. Hall, F. H.      #
# Allen and I. D. Brown [Acta Cryst. (1991), A47, 655-685].                  #
#                                                                            #
# The current version of the core CIF dictionary is obtainable from          #
# ftp://ftp.iucr.org/pub/cif_core.dic.                                       #
#                                                                            #
# Software is freely available for graphical display of the structure(s)     #
# in this CIF. For information consult the CIF software page                 #
# http://www.iucr.org/resources/cif/software.                                #
#                                                                            #
# This file may be used for bona fide research purposes within the           #
# scientific community so long as proper attribution is given to the journal # 
# article from which it was obtained.                                        #
#                                                                            #
##############################################################################
data_I
_audit_creation_method     SHELXL-97
_chemical_name_systematic
;
Ethyl 4-chloro-2'-fluoro-3-hydroxy-5-methylbiphenyl-2-carboxylate
;
_chemical_name_common     ?
_chemical_formula_moiety     'C16 H14 Cl F O3'
_chemical_formula_sum     'C16 H14 Cl F O3'
_chemical_formula_iupac     'C16 H14 Cl F O3'
_chemical_formula_weight     308.73
_chemical_melting_point     342
_symmetry_cell_setting     triclinic
_symmetry_space_group_name_H-M     'P -1'
_symmetry_space_group_name_Hall     '-P 1'
loop_
    _symmetry_equiv_pos_as_xyz
    'x, y, z'
    '-x, -y, -z'
_cell_length_a     8.212(4)
_cell_length_b     9.780(3)
_cell_length_c     10.156(3)
_cell_angle_alpha     71.18(3)
_cell_angle_beta     76.41(2)
_cell_angle_gamma     71.34(2)
_cell_volume     723.5(5)
_cell_formula_units_Z     2
_cell_measurement_reflns_used     12813
_cell_measurement_theta_min     0.9177
_cell_measurement_theta_max     0.9778
_cell_measurement_temperature     173(2)
_exptl_crystal_description     block
_exptl_crystal_colour     colourless
_exptl_crystal_size_max     0.31
_exptl_crystal_size_mid     0.18
_exptl_crystal_size_min     0.08
_exptl_crystal_density_diffrn     1.417
_exptl_crystal_density_meas     ?
_exptl_crystal_density_method     'not measured'
_exptl_crystal_F_000     320
_exptl_absorpt_coefficient_mu     0.282
_exptl_absorpt_correction_type     multi-scan
_exptl_absorpt_process_details     '(SADABS; Sheldrick, 2004)'
_exptl_absorpt_correction_T_min     0.9177
_exptl_absorpt_correction_T_max     0.9778
_exptl_special_details
;
Yield: 390 mg, 45%. Mp. = 352(???) K
^1^H NMR (250 MHz, CDCl~3~): \d = 0.75 (t,3<i>H</i>,
J = 6.5 Hz, CH~3~) 2.34 (s, 3H, CH~3~), 3.96
(q, 2H, J = 7.0 Hz,OCH~2~),6.60 (s, 1H, ArH), 6.91--6.98 (m, 1H, ArH),
7.06--7.11 (m, 2H, ArH), 7.22 (m, 1H, ArH), 11.53 (s, 1 H, OH).
^13^C NMR (62 MHz, CDCl~3~): \d = 13.0 (CH3), 20.7 (CH3),
61.5 (OCH~2~), 111.0 (C), 114.4,
114.8 (CH), 122.3 (C), 123.7, 124.4, 129.0 (CH), 135.4, 142.9, 142.4, 157.7,
161.0 (C), 170.5 (C=O).
IR (ATR, cm ^-1^): \\\~\n = 3040 (w), 2979 (<i>m</i>),
1657 (<i>m</i>), 1604 (<i>m</i>), 1495 (<i>m</i>), 1440 (<i>m</i>), 1374
(<i>s</i>), 1260 (<i>s</i>), 1215 (<i>s</i>), 759 (<i>s</i>).
GC---MS (EI, 70 eV): m/<i>z</i> (%): 310 (<i>M</i>^+^, ^37^Cl, 8),
308 (<i>M</i>^+^, 24), 262
(100), 234 (12), 199 (11), 170 (24).
HRMS (EI, 70 eV): calcd for
C~116~H~14~ClFO~3~ [<i>M</i>, ^35^Cl]: 308.06100; found 308.060555.
;
_diffrn_ambient_temperature     173(2)
_diffrn_radiation_type     MoK\a
_diffrn_radiation_wavelength     0.71073
_diffrn_radiation_source     'fine-focus sealed tube'
_diffrn_radiation_monochromator     graphite
_diffrn_measurement_device_type     'Bruker APEXII KappaCCD'
_diffrn_measurement_method     \w
_diffrn_detector_area_resol_mean     ?
_diffrn_reflns_number     12813
_diffrn_reflns_av_R_equivalents     0.0277
_diffrn_reflns_av_sigmaI/netI     0.0313
_diffrn_reflns_theta_min     4.57
_diffrn_reflns_theta_max     29.00
_diffrn_reflns_theta_full     29.00
_diffrn_measured_fraction_theta_max     0.982
_diffrn_measured_fraction_theta_full     0.982
_diffrn_reflns_limit_h_min     -11
_diffrn_reflns_limit_h_max     11
_diffrn_reflns_limit_k_min     -10
_diffrn_reflns_limit_k_max     13
_diffrn_reflns_limit_l_min     -13
_diffrn_reflns_limit_l_max     13
_diffrn_standards_number     0
_diffrn_standards_interval_count     ?
_diffrn_standards_interval_time     ?
_diffrn_standards_decay_%     ?
_refine_special_details
;
Refinement of <i>F</i>^2^ against ALL reflections. The weighted <i>R</i>-factor
<i>wR</i> and goodness of fit <i>S</i> are based on <i>F</i>^2^, conventional
<i>R</i>-factors <i>R</i> are based on <i>F</i>, with <i>F</i> set to zero for
negative <i>F</i>^2^. The threshold expression of <i>F</i>^2^ >
2\s(<i>F</i>^2^) is used only for calculating <i>R</i>-factors(gt) <i>etc</i>.
and is not relevant to the choice of reflections for refinement.
<i>R</i>-factors based on <i>F</i>^2^ are statistically about twice as large
as those based on <i>F</i>, and <i>R</i>- factors based on ALL data will be
even larger.
;
_reflns_number_total     3773
_reflns_number_gt     2902
_reflns_threshold_expression     I>2\s(I)
_refine_ls_structure_factor_coef     Fsqd
_refine_ls_matrix_type     full
_refine_ls_R_factor_all     0.0647
_refine_ls_R_factor_gt     0.0472
_refine_ls_wR_factor_gt     0.1318
_refine_ls_wR_factor_ref     0.1393
_refine_ls_goodness_of_fit_ref     1.067
_refine_ls_restrained_S_all     1.067
_refine_ls_number_reflns     3773
_refine_ls_number_parameters     195
_refine_ls_number_restraints     0
_refine_ls_hydrogen_treatment     mixed
_refine_ls_weighting_scheme     calc
_refine_ls_weighting_details
         'calc w=1/[\s^2^(Fo^2^)+(0.0762P)^2^+0.1732P] where P=(Fo^2^+2Fc^2^)/3'
_atom_sites_solution_hydrogens     geom
_atom_sites_solution_primary     direct
_atom_sites_solution_secondary     difmap
_refine_ls_shift/su_max     0.000
_refine_ls_shift/su_mean     0.000
_refine_diff_density_max     0.869
_refine_diff_density_min     -0.243
_refine_ls_extinction_method     none
_refine_ls_extinction_coef     ?
loop_
    _atom_type_symbol
    _atom_type_description
    _atom_type_scat_dispersion_real
    _atom_type_scat_dispersion_imag
    _atom_type_scat_source
    'C' 'C' 0.0033 0.0016
                         'International Tables Vol C Tables 4.2.6.8 and 6.1.1.4'
    'H' 'H' 0.0000 0.0000
                         'International Tables Vol C Tables 4.2.6.8 and 6.1.1.4'
    'Cl' 'Cl' 0.1484 0.1585
                         'International Tables Vol C Tables 4.2.6.8 and 6.1.1.4'
    'F' 'F' 0.0171 0.0103
                         'International Tables Vol C Tables 4.2.6.8 and 6.1.1.4'
    'O' 'O' 0.0106 0.0060
                         'International Tables Vol C Tables 4.2.6.8 and 6.1.1.4'
_computing_data_collection     'APEX2  (Bruker, 2003)'
_computing_cell_refinement     'SAINT  (Bruker, 2003)'
_computing_data_reduction     'SAINT (Bruker, 2003)'
_computing_structure_solution     'SHELXS97 (Sheldrick, 2008)'
_computing_structure_refinement     'SHELXL97 (Sheldrick, 2008)'
_computing_molecular_graphics     'ORTEP-3 (Farrugia, 1997)'
_computing_publication_material     'SHELXL97 (Sheldrick, 2008)'
loop_
    _atom_site_type_symbol
    _atom_site_label
    _atom_site_fract_x
    _atom_site_fract_y
    _atom_site_fract_z
    _atom_site_U_iso_or_equiv
    _atom_site_adp_type
    _atom_site_calc_flag
    _atom_site_refinement_flags
    _atom_site_occupancy
    _atom_site_symmetry_multiplicity
    _atom_site_disorder_assembly
    _atom_site_disorder_group
    Cl Cl -0.02886(6) 0.86275(5) 0.43812(5) 0.03926(16) Uani d . 1 1 . .
    F F 0.3361(2) 0.44171(16) -0.01240(13) 0.0725(5) Uani d . 1 1 . .
    O O1 -0.18805(15) 0.68979(15) 0.35763(15) 0.0384(3) Uani d . 1 1 . .
    H H1 -0.225(3) 0.630(3) 0.341(3) 0.058 Uiso d . 1 1 . .
    O O2 -0.19906(16) 0.46568(15) 0.29190(16) 0.0422(3) Uani d . 1 1 . .
    O O3 0.04108(15) 0.32871(13) 0.19277(14) 0.0341(3) Uani d . 1 1 . .
    C C1 0.0830(2) 0.71258(18) 0.36909(17) 0.0280(3) Uani d . 1 1 . .
    C C2 -0.0136(2) 0.63762(17) 0.33593(17) 0.0265(3) Uani d . 1 1 . .
    C C3 0.07182(19) 0.51135(17) 0.28378(16) 0.0247(3) Uani d . 1 1 . .
    C C4 0.2551(2) 0.46328(17) 0.26719(16) 0.0253(3) Uani d . 1 1 . .
    C C5 0.3454(2) 0.54158(19) 0.30155(18) 0.0307(4) Uani d . 1 1 . .
    H H5 0.4687 0.5086 0.2899 0.037 Uiso calc R 1 1 . .
    C C6 0.2626(2) 0.66689(19) 0.35253(19) 0.0313(4) Uani d . 1 1 . .
    C C7 0.3663(3) 0.7464(3) 0.3907(3) 0.0478(5) Uani d . 1 1 . .
    H H7A 0.3351 0.7412 0.4911 0.072 Uiso calc R 1 1 . .
    H H7B 0.3410 0.8515 0.3355 0.072 Uiso calc R 1 1 . .
    H H7C 0.4905 0.6983 0.3704 0.072 Uiso calc R 1 1 . .
    C C8 -0.0406(2) 0.43450(18) 0.25693(18) 0.0284(3) Uani d . 1 1 . .
    C C9 -0.0649(3) 0.2461(2) 0.1702(2) 0.0431(5) Uani d . 1 1 . .
    H H9A -0.1626 0.3160 0.1207 0.052 Uiso calc R 1 1 . .
    H H9B -0.1129 0.1862 0.2612 0.052 Uiso calc R 1 1 . .
    C C10 0.0523(3) 0.1462(3) 0.0828(3) 0.0612(7) Uani d . 1 1 . .
    H H10A 0.1556 0.0866 0.1276 0.092 Uiso calc R 1 1 . .
    H H10B 0.0874 0.2072 -0.0110 0.092 Uiso calc R 1 1 . .
    H H10C -0.0092 0.0792 0.0744 0.092 Uiso calc R 1 1 . .
    C C11 0.3638(2) 0.32652(18) 0.22316(18) 0.0280(3) Uani d . 1 1 . .
    C C12 0.4056(3) 0.3214(2) 0.0855(2) 0.0422(4) Uani d . 1 1 . .
    C C13 0.5149(3) 0.1975(3) 0.0445(2) 0.0536(6) Uani d . 1 1 . .
    H H13 0.5400 0.1975 -0.0517 0.064 Uiso calc R 1 1 . .
    C C14 0.5866(3) 0.0741(2) 0.1454(3) 0.0487(5) Uani d . 1 1 . .
    H H14 0.6625 -0.0120 0.1188 0.058 Uiso calc R 1 1 . .
    C C15 0.5496(2) 0.0742(2) 0.2836(2) 0.0428(5) Uani d . 1 1 . .
    H H15 0.5994 -0.0118 0.3529 0.051 Uiso calc R 1 1 . .
    C C16 0.4392(2) 0.19994(19) 0.3228(2) 0.0350(4) Uani d . 1 1 . .
    H H16 0.4147 0.1996 0.4191 0.042 Uiso calc R 1 1 . .
loop_
    _atom_site_aniso_label
    _atom_site_aniso_U_11
    _atom_site_aniso_U_22
    _atom_site_aniso_U_33
    _atom_site_aniso_U_12
    _atom_site_aniso_U_13
    _atom_site_aniso_U_23
    Cl 0.0353(2) 0.0323(2) 0.0569(3) -0.00351(17) -0.00615(19) -0.0267(2)
    F 0.0975(11) 0.0589(8) 0.0352(7) 0.0110(8) -0.0107(7) -0.0092(6)
    O1 0.0198(6) 0.0397(7) 0.0629(9) -0.0002(5) -0.0055(5) -0.0315(7)
    O2 0.0243(6) 0.0488(8) 0.0664(9) -0.0072(5) -0.0058(6) -0.0358(7)
    O3 0.0293(6) 0.0323(6) 0.0484(7) -0.0034(5) -0.0091(5) -0.0233(5)
    C1 0.0259(8) 0.0253(7) 0.0348(8) -0.0036(6) -0.0039(6) -0.0141(6)
    C2 0.0217(7) 0.0263(7) 0.0319(8) -0.0022(6) -0.0055(6) -0.0115(6)
    C3 0.0217(7) 0.0241(7) 0.0295(8) -0.0038(6) -0.0048(6) -0.0102(6)
    C4 0.0232(7) 0.0240(7) 0.0260(7) -0.0028(6) -0.0027(6) -0.0072(6)
    C5 0.0198(7) 0.0328(8) 0.0405(9) -0.0054(6) -0.0026(6) -0.0142(7)
    C6 0.0266(8) 0.0323(8) 0.0392(9) -0.0094(7) -0.0041(7) -0.0140(7)
    C7 0.0310(9) 0.0527(12) 0.0750(14) -0.0154(9) -0.0031(9) -0.0364(11)
    C8 0.0269(8) 0.0276(8) 0.0335(8) -0.0031(6) -0.0085(6) -0.0130(6)
    C9 0.0378(10) 0.0391(10) 0.0661(13) -0.0065(8) -0.0155(9) -0.0304(10)
    C10 0.0624(15) 0.0610(15) 0.0806(17) -0.0138(12) -0.0091(13) -0.0497(14)
    C11 0.0201(7) 0.0268(8) 0.0371(9) -0.0038(6) -0.0011(6) -0.0130(7)
    C12 0.0457(11) 0.0361(10) 0.0382(10) -0.0026(8) 0.0002(8) -0.0139(8)
    C13 0.0567(13) 0.0537(13) 0.0479(12) -0.0089(10) 0.0120(10) -0.0298(10)
    C14 0.0357(10) 0.0320(10) 0.0755(15) -0.0042(8) 0.0070(10) -0.0262(10)
    C15 0.0321(9) 0.0269(9) 0.0646(13) -0.0034(7) -0.0078(9) -0.0098(8)
    C16 0.0255(8) 0.0288(8) 0.0503(10) -0.0058(6) -0.0062(7) -0.0109(7)
_geom_special_details
;
All s.u.'s (except the s.u. in the dihedral angle between two l.s. planes) are
estimated using the full covariance matrix. The cell s.u.'s are taken into
account individually in the estimation of s.u.'s in distances, angles and
torsion angles; correlations between s.u.'s in cell parameters are only used
when they are defined by crystal symmetry. An approximate (isotropic)
treatment of cell s.u.'s is used for estimating s.u.'s involving l.s. planes.
;
loop_
    _geom_bond_atom_site_label_1
    _geom_bond_atom_site_label_2
    _geom_bond_site_symmetry_2
    _geom_bond_distance
    _geom_bond_publ_flag
    Cl C1 . 1.7294(17) ?
    F C12 . 1.334(2) ?
    O1 C2 . 1.348(2) ?
    O1 H1 . 0.82(3) ?
    O2 C8 . 1.229(2) ?
    O3 C8 . 1.315(2) ?
    O3 C9 . 1.458(2) ?
    C1 C6 . 1.384(2) ?
    C1 C2 . 1.392(2) ?
    C2 C3 . 1.411(2) ?
    C3 C4 . 1.412(2) ?
    C3 C8 . 1.479(2) ?
    C4 C5 . 1.384(2) ?
    C4 C11 . 1.490(2) ?
    C5 C6 . 1.394(2) ?
    C5 H5 . 0.9500 ?
    C6 C7 . 1.501(2) ?
    C7 H7A . 0.9800 ?
    C7 H7B . 0.9800 ?
    C7 H7C . 0.9800 ?
    C9 C10 . 1.492(3) ?
    C9 H9A . 0.9900 ?
    C9 H9B . 0.9900 ?
    C10 H10A . 0.9800 ?
    C10 H10B . 0.9800 ?
    C10 H10C . 0.9800 ?
    C11 C12 . 1.372(3) ?
    C11 C16 . 1.392(3) ?
    C12 C13 . 1.379(3) ?
    C13 C14 . 1.372(3) ?
    C13 H13 . 0.9500 ?
    C14 C15 . 1.365(3) ?
    C14 H14 . 0.9500 ?
    C15 C16 . 1.388(3) ?
    C15 H15 . 0.9500 ?
    C16 H16 . 0.9500 ?
loop_
    _geom_angle_atom_site_label_1
    _geom_angle_atom_site_label_2
    _geom_angle_atom_site_label_3
    _geom_angle_site_symmetry_1
    _geom_angle_site_symmetry_3
    _geom_angle
    _geom_angle_publ_flag
    C2 O1 H1 . . 105.4(18) ?
    C8 O3 C9 . . 116.61(14) ?
    C6 C1 C2 . . 121.84(15) ?
    C6 C1 Cl . . 120.26(13) ?
    C2 C1 Cl . . 117.86(12) ?
    O1 C2 C1 . . 117.25(14) ?
    O1 C2 C3 . . 122.85(15) ?
    C1 C2 C3 . . 119.89(14) ?
    C2 C3 C4 . . 118.74(14) ?
    C2 C3 C8 . . 116.40(14) ?
    C4 C3 C8 . . 124.79(14) ?
    C5 C4 C3 . . 119.21(14) ?
    C5 C4 C11 . . 115.36(14) ?
    C3 C4 C11 . . 125.31(14) ?
    C4 C5 C6 . . 122.64(15) ?
    C4 C5 H5 . . 118.7 ?
    C6 C5 H5 . . 118.7 ?
    C1 C6 C5 . . 117.68(15) ?
    C1 C6 C7 . . 121.70(16) ?
    C5 C6 C7 . . 120.60(16) ?
    C6 C7 H7A . . 109.5 ?
    C6 C7 H7B . . 109.5 ?
    H7A C7 H7B . . 109.5 ?
    C6 C7 H7C . . 109.5 ?
    H7A C7 H7C . . 109.5 ?
    H7B C7 H7C . . 109.5 ?
    O2 C8 O3 . . 121.77(15) ?
    O2 C8 C3 . . 123.07(15) ?
    O3 C8 C3 . . 115.17(14) ?
    O3 C9 C10 . . 106.34(17) ?
    O3 C9 H9A . . 110.5 ?
    C10 C9 H9A . . 110.5 ?
    O3 C9 H9B . . 110.5 ?
    C10 C9 H9B . . 110.5 ?
    H9A C9 H9B . . 108.7 ?
    C9 C10 H10A . . 109.5 ?
    C9 C10 H10B . . 109.5 ?
    H10A C10 H10B . . 109.5 ?
    C9 C10 H10C . . 109.5 ?
    H10A C10 H10C . . 109.5 ?
    H10B C10 H10C . . 109.5 ?
    C12 C11 C16 . . 116.99(16) ?
    C12 C11 C4 . . 123.15(16) ?
    C16 C11 C4 . . 119.67(15) ?
    F C12 C11 . . 118.25(17) ?
    F C12 C13 . . 118.85(19) ?
    C11 C12 C13 . . 122.90(19) ?
    C14 C13 C12 . . 118.7(2) ?
    C14 C13 H13 . . 120.6 ?
    C12 C13 H13 . . 120.6 ?
    C15 C14 C13 . . 120.53(18) ?
    C15 C14 H14 . . 119.7 ?
    C13 C14 H14 . . 119.7 ?
    C14 C15 C16 . . 119.91(19) ?
    C14 C15 H15 . . 120.0 ?
    C16 C15 H15 . . 120.0 ?
    C15 C16 C11 . . 120.95(19) ?
    C15 C16 H16 . . 119.5 ?
    C11 C16 H16 . . 119.5 ?
loop_
    _geom_torsion_atom_site_label_1
    _geom_torsion_atom_site_label_2
    _geom_torsion_atom_site_label_3
    _geom_torsion_atom_site_label_4
    _geom_torsion_site_symmetry_1
    _geom_torsion_site_symmetry_2
    _geom_torsion_site_symmetry_3
    _geom_torsion_site_symmetry_4
    _geom_torsion
    _geom_torsion_publ_flag
    C6 C1 C2 O1 . . . . 179.12(16) ?
    Cl C1 C2 O1 . . . . 1.3(2) ?
    C6 C1 C2 C3 . . . . 0.0(3) ?
    Cl C1 C2 C3 . . . . -177.88(12) ?
    O1 C2 C3 C4 . . . . -178.74(15) ?
    C1 C2 C3 C4 . . . . 0.4(2) ?
    O1 C2 C3 C8 . . . . -1.6(2) ?
    C1 C2 C3 C8 . . . . 177.49(14) ?
    C2 C3 C4 C5 . . . . -0.4(2) ?
    C8 C3 C4 C5 . . . . -177.26(15) ?
    C2 C3 C4 C11 . . . . 175.50(15) ?
    C8 C3 C4 C11 . . . . -1.4(3) ?
    C3 C4 C5 C6 . . . . 0.1(3) ?
    C11 C4 C5 C6 . . . . -176.19(15) ?
    C2 C1 C6 C5 . . . . -0.3(3) ?
    Cl C1 C6 C5 . . . . 177.53(13) ?
    C2 C1 C6 C7 . . . . -178.94(18) ?
    Cl C1 C6 C7 . . . . -1.2(3) ?
    C4 C5 C6 C1 . . . . 0.2(3) ?
    C4 C5 C6 C7 . . . . 178.92(18) ?
    C9 O3 C8 O2 . . . . -2.4(3) ?
    C9 O3 C8 C3 . . . . 177.37(15) ?
    C2 C3 C8 O2 . . . . -8.1(2) ?
    C4 C3 C8 O2 . . . . 168.84(16) ?
    C2 C3 C8 O3 . . . . 172.18(14) ?
    C4 C3 C8 O3 . . . . -10.9(2) ?
    C8 O3 C9 C10 . . . . 173.83(17) ?
    C5 C4 C11 C12 . . . . -102.9(2) ?
    C3 C4 C11 C12 . . . . 81.1(2) ?
    C5 C4 C11 C16 . . . . 72.0(2) ?
    C3 C4 C11 C16 . . . . -104.1(2) ?
    C16 C11 C12 F . . . . -179.55(18) ?
    C4 C11 C12 F . . . . -4.6(3) ?
    C16 C11 C12 C13 . . . . 1.0(3) ?
    C4 C11 C12 C13 . . . . 175.94(19) ?
    F C12 C13 C14 . . . . 179.8(2) ?
    C11 C12 C13 C14 . . . . -0.7(4) ?
    C12 C13 C14 C15 . . . . 0.3(3) ?
    C13 C14 C15 C16 . . . . -0.2(3) ?
    C14 C15 C16 C11 . . . . 0.5(3) ?
    C12 C11 C16 C15 . . . . -0.9(3) ?
    C4 C11 C16 C15 . . . . -176.02(16) ?
loop_
    _geom_hbond_atom_site_label_D
    _geom_hbond_atom_site_label_H
    _geom_hbond_atom_site_label_A
    _geom_hbond_site_symmetry_A
    _geom_hbond_distance_DH
    _geom_hbond_distance_HA
    _geom_hbond_distance_DA
    _geom_hbond_angle_DHA
    C7 H7C O1 1_655 0.98 2.59 3.473(3) 150
    C9 H9A F 2_565 0.99 2.40 3.320(3) 155
    O1 H1 O2 . 0.82(3) 1.77(3) 2.521(2) 153(3)
data_global
_journal_date_recd_electronic     2011-07-18
_journal_date_accepted     2011-08-08
_journal_name_full     'Acta Crystallographica, Section E'
_journal_year     2011
_journal_volume     67
_journal_issue      9
_journal_page_first     o2336
_journal_page_last     o2336
_journal_paper_category     QO
_journal_coeditor_code     PV2433
_publ_contact_author_name     'Muhammad Adeel'
_publ_contact_author_address
;
Department of Chemistry, Gomal University, Dera Ismail Khan (KPK) Pakistan.
;
_publ_contact_author_email     'muhammad_adeel2000@yahoo.com'
_publ_contact_author_fax     '+92 (0)966/750255'
_publ_contact_author_phone     '+92 (0)300/3941320'
_publ_section_title
;
Ethyl 4-chloro-2'-fluoro-3-hydroxy-5-methylbiphenyl-2-carboxylate
;
loop_
    _publ_author_name
    _publ_author_address
    'Muhammad Adeel'
;
Gomal University
Department of Chemistry
Dera Ismail Khan (KPK)
Pakistan
;
    'Peter Langer'
;
Universit\"at Rostock
Institut f\"ur Chemie
Albert-Einstein-Strasse 3a
18059 Rostock
Germany
and
Leibniz-Institut f\"ur Katalyse e.V.
an der Universit\"at Rostock
Albert-Einstein-Strasse 29a
18059 Rostock
Germany
;
    'Alexander Villinger'
;
Universit\"at Rostock
Institut f\"ur Chemie
Albert-Einstein-Strasse 3a
18059 Rostock
Germany
;
