# Supplementary material for: Ethyl 4-chloro-2′-fluoro-3-hy­droxy-5-methyl­biphenyl-2-carboxyl­ate
Source: Acta Crystallogr Sect E Struct Rep Online. 2011 Aug 17;67(Pt 9):o2336. doi: 10.1107/S160053681103217X (PMC3200854; doi:10.1107/S160053681103217X)
Supplement: Supplementary file 2 [file e-67-o2336-Isup2.hkl]

#
# h,k,l, Fc-squared, Fo-squared, sigma(Fo-squared) and status flag
#
data_I
_shelx_title ' a2 in P-1'
_shelx_refln_list_code          4
_shelx_F_calc_maximum      134.30
_exptl_crystal_F_000       320.00
_reflns_d_resolution_high  0.7330
 
loop_
 _symmetry_equiv_pos_as_xyz
 'x, y, z'
 '-x, -y, -z'
 
_cell_length_a     8.2120
_cell_length_b     9.7800
_cell_length_c    10.1560
_cell_angle_alpha  71.180
_cell_angle_beta   76.410
_cell_angle_gamma  71.340
 
_shelx_F_squared_multiplier     1.000
 
loop_
 _refln_index_h
 _refln_index_k
 _refln_index_l
 _refln_F_squared_calc
 _refln_F_squared_meas
 _refln_F_squared_sigma
 _refln_observed_status
   2   0   0     3511.27     3603.21     92.80 o
   3   0   0     1957.64     1925.94     29.13 o
   4   0   0      231.23      256.59      4.30 o
   5   0   0      542.45      572.60      9.78 o
   6   0   0        1.55        4.88      1.26 o
   7   0   0       84.61       67.70      5.70 o
   8   0   0       36.86       35.38      2.62 o
   9   0   0        9.05        7.63      3.61 o
  10   0   0       30.36       37.23      6.27 o
 -10   1   0       45.49       52.87      3.76 o
  -9   1   0       36.52       41.41      6.84 o
  -8   1   0      102.08       95.57      4.30 o
  -7   1   0      581.28      511.35     19.28 o
  -6   1   0      159.31      140.05      5.56 o
  -5   1   0       47.24       38.72      1.65 o
  -4   1   0        9.80        2.39      0.61 o
  -3   1   0        0.11        0.39      0.44 o
  -2   1   0     2213.87     2221.47     34.42 o
   2   1   0     1793.83     1800.41     49.55 o
   3   1   0      438.54      462.86      7.25 o
   4   1   0       11.80       18.13      0.82 o
   5   1   0       46.58       41.38      1.42 o
   6   1   0      304.05      331.13     12.31 o
   7   1   0        0.60        0.92      1.27 o
   8   1   0      113.36      112.13      5.98 o
   9   1   0        6.09        7.25      2.37 o
  10   1   0       31.33       35.74      3.14 o
  -9   2   0       35.23       32.18      2.96 o
  -8   2   0        7.30       11.15      2.45 o
  -7   2   0       28.32       28.89      1.94 o
  -6   2   0       30.91       29.29      1.89 o
  -5   2   0      101.89      103.26      2.80 o
  -4   2   0      324.81      336.83      6.08 o
  -3   2   0        9.42       12.42      0.90 o
  -2   2   0       12.92        5.52      0.42 o
  -1   2   0      323.43      236.89      2.99 o
   0   2   0      382.08      248.71      8.74 o
   1   2   0        2.81        0.38      0.38 o
   2   2   0     4082.61     4253.75     55.10 o
   3   2   0        4.05        3.02      0.44 o
   4   2   0      323.78      290.53      5.20 o
   5   2   0      212.00      219.38      4.21 o
   6   2   0       25.89       21.21      1.22 o
   7   2   0       27.23       29.13      1.86 o
   8   2   0       32.49       38.49      2.18 o
   9   2   0        0.09        0.00      1.45 o
  10   2   0       14.62       11.83      2.33 o
  -9   3   0        6.22        6.65      2.15 o
  -8   3   0       19.27       17.02      1.89 o
  -7   3   0        0.01        0.52      1.27 o
  -6   3   0        2.43        3.88      1.08 o
  -5   3   0       25.09       21.01      1.22 o
  -4   3   0      185.30      181.87      3.30 o
  -3   3   0       19.68       17.50      0.91 o
  -2   3   0       82.33       76.95      1.37 o
  -1   3   0       18.03       17.34      0.48 o
   0   3   0      320.41      362.20      7.42 o
   1   3   0      205.20      163.42      4.44 o
   2   3   0      732.38      829.23     13.51 o
   3   3   0       25.27       15.30      0.47 o
   4   3   0     1819.44     1897.15     28.33 o
   5   3   0       16.17       18.13      0.89 o
   6   3   0       50.97       55.18      1.63 o
   7   3   0       27.55       24.83      1.81 o
   8   3   0        3.38        2.66      1.17 o
   9   3   0       71.90       64.55      3.46 o
  10   3   0       21.09       26.71      2.66 o
  -9   4   0        0.91        0.00      3.04 o
  -8   4   0       25.18       23.67      2.35 o
  -7   4   0       11.85       13.26      2.59 o
  -6   4   0       36.90       36.26      1.74 o
  -5   4   0      403.10      387.34      7.80 o
  -4   4   0      305.73      287.59      6.18 o
  -3   4   0      278.02      296.21      4.78 o
  -2   4   0       69.73       71.71      1.29 o
  -1   4   0      381.91      406.60      6.12 o
   0   4   0       17.32       10.33      0.44 o
   1   4   0      696.00      705.18     17.47 o
   2   4   0     1729.97     1834.19     29.83 o
   3   4   0      405.10      450.55      7.50 o
   4   4   0      316.53      361.90      5.63 o
   5   4   0        0.01        0.90      0.68 o
   6   4   0      696.66      699.09     11.93 o
   7   4   0      513.94      493.74      9.70 o
   8   4   0        6.60        5.74      1.21 o
   9   4   0        0.05        0.93      2.94 o
  10   4   0        1.64        0.00      1.60 o
  -8   5   0        1.83        0.00      3.04 o
  -7   5   0       65.65       72.20      5.60 o
  -6   5   0      221.67      217.92      4.97 o
  -5   5   0      267.31      270.62      5.73 o
  -4   5   0       46.71       49.20      1.67 o
  -3   5   0      985.94      996.72     15.04 o
  -2   5   0       88.98       80.38      1.79 o
  -1   5   0      814.79      903.47     13.40 o
   0   5   0     1029.78     1113.65     15.11 o
   1   5   0        0.25        2.28      0.76 o
   2   5   0      174.86      181.73      4.76 o
   3   5   0     1120.85     1234.34     20.08 o
   4   5   0      171.27      184.77      3.79 o
   5   5   0       21.18       20.22      0.92 o
   6   5   0      922.63      941.48     15.73 o
   7   5   0      548.90      550.73     10.63 o
   8   5   0       51.02       58.49      2.59 o
   9   5   0       57.96       60.23      5.13 o
  10   5   0       12.95       17.86      3.80 o
  -7   6   0        8.93        7.79      3.23 o
  -6   6   0        2.63        4.36      2.37 o
  -5   6   0        0.10        0.47      1.50 o
  -4   6   0       19.80       17.73      1.40 o
  -3   6   0       16.50       21.76      1.25 o
  -2   6   0       19.01       15.44      0.97 o
  -1   6   0       89.99      102.68      2.01 o
   0   6   0      322.86      365.88      5.08 o
   1   6   0      333.88      343.71     12.35 o
   2   6   0        5.31        7.22      1.14 o
   3   6   0       14.02       11.36      0.71 o
   4   6   0      188.07      176.52      3.70 o
   5   6   0      152.95      155.21      3.43 o
   6   6   0       29.14       29.06      1.48 o
   7   6   0        4.13        2.11      1.22 o
   8   6   0       95.98       97.28      4.29 o
   9   6   0       10.52       13.28      2.27 o
  10   6   0        0.69        0.00      2.66 o
  -7   7   0       18.56       20.90      3.99 o
  -6   7   0       43.96       45.10      3.35 o
  -5   7   0        2.37        5.59      1.87 o
  -4   7   0        0.02        0.00      1.41 o
  -3   7   0      241.93      247.69      5.25 o
  -2   7   0       20.39       25.95      1.54 o
  -1   7   0      536.42      559.08     10.50 o
   0   7   0       32.37       27.64      0.92 o
   1   7   0      154.09      164.92      6.27 o
   2   7   0       69.66       66.31      3.23 o
   3   7   0       22.55       24.76      0.91 o
   4   7   0        7.37       10.20      0.73 o
   5   7   0        4.67        4.58      0.94 o
   6   7   0        9.86       11.69      1.09 o
   7   7   0        3.23        1.20      1.54 o
   8   7   0        2.38        1.62      1.73 o
   9   7   0       10.32       11.24      2.33 o
  10   7   0        3.48        0.00      2.85 o
  -6   8   0       10.30       10.07      2.41 o
  -5   8   0        0.17        0.42      1.94 o
  -4   8   0       16.55       16.91      2.14 o
  -3   8   0       41.50       46.29      2.75 o
  -2   8   0       74.57       74.98      3.46 o
  -1   8   0      333.29      313.07      7.27 o
   0   8   0       74.80       75.87      2.85 o
   1   8   0      242.53      236.09      6.58 o
   3   8   0       94.66       86.67      4.75 o
   4   8   0       27.64       29.54      1.68 o
   5   8   0        6.61        7.07      0.92 o
   6   8   0        0.05        1.10      1.12 o
   7   8   0       37.15       34.06      2.42 o
   8   8   0        5.00        4.88      1.81 o
   9   8   0        0.07        0.00      1.94 o
  -5   9   0      112.14      134.65      5.64 o
  -4   9   0       38.86       42.93      6.93 o
  -3   9   0       61.65       55.86      4.37 o
  -2   9   0        0.03        0.33      1.41 o
  -1   9   0       12.46       12.92      1.80 o
   0   9   0       95.54       98.76      3.36 o
   1   9   0        3.08        2.09      0.81 o
   2   9   0       44.33       45.03      2.47 o
   3   9   0       13.14       13.17      1.00 o
   4   9   0       11.18       12.82      1.33 o
   5   9   0       47.69       47.49      2.35 o
   6   9   0        7.83        7.04      2.28 o
   7   9   0        6.67        8.17      2.47 o
   8   9   0       18.85       22.80      3.42 o
   9   9   0       47.84       50.54      4.94 o
  -4  10   0       12.82       12.92      3.42 o
  -3  10   0        0.00        0.00      2.28 o
  -2  10   0        8.26        4.56      2.28 o
  -1  10   0        0.57        0.00      1.27 o
   0  10   0       64.71       60.89      4.37 o
   1  10   0      156.10      138.11      7.03 o
   2  10   0        0.11        0.57      1.14 o
   3  10   0      523.86      483.78     17.29 o
   4  10   0       25.01       26.93      4.18 o
   5  10   0       27.74       29.31      1.87 o
   6  10   0       97.32       98.11      3.89 o
   7  10   0       19.52       22.61      3.04 o
   8  10   0        8.95        7.03      2.85 o
  -2  11   0       42.56       38.95      3.99 o
  -1  11   0       22.10       25.08      3.04 o
   0  11   0       14.48       14.94      1.61 o
   1  11   0       66.09       64.56      2.62 o
   2  11   0        3.23        6.40      1.04 o
   3  11   0       11.87       11.90      1.14 o
   4  11   0        7.52        5.49      1.14 o
   5  11   0       36.47       36.06      2.56 o
   6  11   0        4.16        1.14      2.09 o
   7  11   0        1.45        1.52      2.28 o
   0  12   0        0.95        1.90      1.90 o
   1  12   0        2.17        1.80      1.34 o
   2  12   0        4.24        6.40      1.33 o
   3  12   0        0.44        0.95      1.07 o
   4  12   0        0.04        0.00      1.14 o
   5  12   0        0.25        1.61      1.34 o
   6  12   0        3.06        2.28      2.09 o
  -4 -12   1        1.24        1.90      1.52 o
  -1 -12   1       16.59       16.91      2.18 o
  -7 -11   1       15.14       14.06      2.85 o
  -6 -11   1        0.38        4.75      2.09 o
  -5 -11   1        0.66        0.00      1.27 o
  -4 -11   1       19.73       16.90      1.52 o
  -1 -11   1        2.02        2.67      1.00 o
   0 -11   1        3.88        0.00      1.42 o
   1 -11   1        1.48        0.00      1.90 o
   2 -11   1        3.20        0.00      2.28 o
  -8 -10   1       10.59       10.07      3.23 o
  -7 -10   1        5.28        5.13      2.47 o
  -6 -10   1       55.19       58.02      2.95 o
  -5 -10   1       49.94       53.75      2.54 o
  -4 -10   1        9.36        9.28      1.14 o
  -1 -10   1       18.23       17.97      1.14 o
   0 -10   1       10.24        6.36      1.14 o
   1 -10   1       46.37       45.08      2.42 o
   2 -10   1        0.01        2.47      2.09 o
   3 -10   1        0.88        0.00      2.47 o
  -8  -9   1       12.69       14.06      3.23 o
  -7  -9   1       11.59        7.03      2.47 o
  -6  -9   1        0.01        0.00      1.27 o
  -5  -9   1        0.35        1.42      1.27 o
  -4  -9   1        5.13        6.05      1.00 o
   0  -9   1       28.15       22.73      3.04 o
   1  -9   1        0.85        3.09      1.27 o
   2  -9   1       20.10       20.42      1.90 o
   3  -9   1       36.50       30.78      3.42 o
   4  -9   1       27.88       33.25      3.99 o
   5  -9   1       40.39       31.92      4.56 o
  -9  -8   1        0.17        0.00      1.94 o
  -8  -8   1        0.40        0.00      3.99 o
  -7  -8   1        5.20        4.89      1.68 o
  -6  -8   1        1.37        2.60      1.36 o
  -5  -8   1       70.77       66.34      2.26 o
  -4  -8   1       38.62       35.10      1.81 o
   0  -8   1      372.26      343.81     12.73 o
   1  -8   1        6.78        7.22      0.89 o
   2  -8   1      117.28      116.52      3.40 o
   3  -8   1       30.02       29.88      2.21 o
   4  -8   1        0.50        0.49      1.68 o
   5  -8   1       32.18       27.35      2.75 o
   6  -8   1        1.22        4.18      3.04 o
 -10  -7   1        5.53        9.12      3.42 o
  -9  -7   1        1.10        2.76      2.08 o
  -8  -7   1        7.67        9.30      1.94 o
  -7  -7   1        4.03        7.14      2.94 o
  -6  -7   1       85.24       79.95      2.33 o
  -5  -7   1       17.10       18.87      0.94 o
  -4  -7   1      132.44      124.32      2.59 o
  -3  -7   1       11.28       10.27      1.04 o
  -2  -7   1      112.87      116.85      5.13 o
  -1  -7   1      207.06      232.37      8.93 o
   0  -7   1        0.07        0.00      0.44 o
   1  -7   1       12.64       11.07      0.82 o
   2  -7   1        9.89        8.72      0.80 o
   3  -7   1       12.17       15.31      1.16 o
   4  -7   1       57.88       51.69      2.96 o
   5  -7   1       35.98       29.51      2.62 o
   6  -7   1       21.38       24.36      2.75 o
   7  -7   1       15.89       15.96      3.80 o
 -10  -6   1       25.96       28.31      4.18 o
  -9  -6   1        0.05        2.36      2.00 o
  -8  -6   1       44.90       38.55      2.75 o
  -7  -6   1       68.90       67.85      3.36 o
  -6  -6   1       10.09       10.67      1.11 o
  -5  -6   1       12.36       13.18      0.93 o
  -4  -6   1       51.40       56.49      1.40 o
  -3  -6   1      205.27      232.37      6.38 o
  -2  -6   1        8.45       12.73      1.71 o
  -1  -6   1        3.03        9.88      1.33 o
   0  -6   1        4.42        7.79      0.94 o
   1  -6   1      479.99      493.63      6.83 o
   2  -6   1      334.01      324.61      5.66 o
   3  -6   1      276.90      275.58      5.69 o
   4  -6   1      163.45      148.22      4.08 o
   5  -6   1       85.03       83.87      4.00 o
   6  -6   1        2.43        3.43      2.00 o
   7  -6   1        0.81        4.75      3.04 o
 -10  -5   1        5.23        3.80      3.23 o
  -9  -5   1       79.29       75.05      5.51 o
  -8  -5   1        2.95        5.07      1.78 o
  -7  -5   1        0.57        2.00      0.91 o
  -6  -5   1      113.71      114.79      2.38 o
  -5  -5   1        6.20        6.65      0.93 o
  -4  -5   1        4.29        6.89      0.71 o
  -3  -5   1      305.96      333.24      4.81 o
  -2  -5   1        5.50       15.20      1.52 o
  -1  -5   1       46.85       74.10      3.42 o
   0  -5   1      652.14      628.73     12.80 o
   1  -5   1      712.23      805.39     10.26 o
   2  -5   1        7.87        8.41      0.72 o
   3  -5   1        4.86        4.90      0.93 o
   4  -5   1     1661.36     1642.83     27.02 o
   5  -5   1       17.16       16.00      1.78 o
   6  -5   1      101.89      106.72      3.64 o
   7  -5   1       30.84       36.30      2.73 o
   8  -5   1        0.42        0.00      3.04 o
 -10  -4   1        1.60        2.66      3.23 o
  -9  -4   1        1.64        0.77      1.51 o
  -8  -4   1        5.85        4.86      1.40 o
  -7  -4   1       47.47       49.33      1.93 o
  -6  -4   1      118.84      114.47      2.97 o
  -5  -4   1       10.44       10.28      0.98 o
  -4  -4   1       38.15       40.98      2.54 o
  -3  -4   1      682.86      683.65     10.45 o
  -2  -4   1      553.44      589.75     11.95 o
  -1  -4   1      112.46       81.70      3.61 o
   0  -4   1        6.94        5.17      0.36 o
   1  -4   1       23.20       25.36      0.82 o
   2  -4   1      868.30      838.93     15.51 o
   3  -4   1      513.36      510.20      7.87 o
   4  -4   1        1.59        1.81      0.82 o
   5  -4   1       90.70       87.80      2.49 o
   6  -4   1       32.44       29.61      1.55 o
   7  -4   1        1.03        1.41      1.41 o
   8  -4   1       21.55       23.11      2.12 o
   9  -4   1        2.45        2.09      3.23 o
 -10  -3   1        0.68        0.00      1.94 o
  -9  -3   1       30.80       31.26      3.13 o
  -8  -3   1       39.65       37.53      2.13 o
  -7  -3   1        1.56        0.74      1.13 o
  -6  -3   1       96.21       96.77      2.73 o
  -5  -3   1      502.90      471.44      9.32 o
  -4  -3   1      205.64      186.84      3.46 o
  -3  -3   1      172.37      160.36      2.63 o
  -2  -3   1      210.64      202.28      3.43 o
  -1  -3   1        0.78        6.84      0.95 o
   0  -3   1      309.91      361.90      7.42 o
   1  -3   1       94.71       66.36      1.61 o
   3  -3   1       58.96       56.38      1.45 o
   4  -3   1       55.55       58.15      1.71 o
   5  -3   1       28.61       27.12      1.99 o
   6  -3   1      245.44      231.18      5.12 o
   7  -3   1       11.47       11.70      1.51 o
   8  -3   1       83.47       84.58      3.25 o
   9  -3   1       40.37       42.68      3.16 o
 -10  -2   1       12.20       14.75      2.46 o
  -9  -2   1       81.70       87.14      4.16 o
  -8  -2   1        4.14        4.96      1.68 o
  -7  -2   1       77.51       72.59      2.80 o
  -6  -2   1        4.71        4.57      0.95 o
  -5  -2   1       35.98       37.92      2.20 o
  -4  -2   1      183.81      186.46      3.55 o
  -3  -2   1        2.98        5.63      0.77 o
  -2  -2   1      172.97      162.60      2.72 o
  -1  -2   1      172.07      189.32      4.90 o
   0  -2   1      467.55      480.28      9.80 o
   1  -2   1     1023.40     1055.21     12.74 o
   2  -2   1      233.50      219.99      3.04 o
   3  -2   1       72.55       82.29      1.65 o
   4  -2   1      737.77      732.77     11.54 o
   5  -2   1       55.57       54.51      1.62 o
   6  -2   1       28.07       30.55      1.61 o
   7  -2   1        5.73        3.78      1.35 o
   8  -2   1       39.32       44.00      3.25 o
   9  -2   1        0.40        0.62      1.81 o
 -10  -1   1       10.07       13.40      2.42 o
  -9  -1   1       14.63       16.54      2.35 o
  -8  -1   1        0.92        0.00      1.48 o
  -7  -1   1      150.23      134.34      4.02 o
  -6  -1   1       25.94       24.52      1.34 o
  -5  -1   1        2.27        3.59      1.02 o
  -4  -1   1      706.61      810.53     13.71 o
  -3  -1   1     1441.98     1400.53     21.27 o
  -2  -1   1     3277.08     3390.47     43.86 o
   2  -1   1      682.99      655.38      8.52 o
   3  -1   1        4.20        2.03      0.46 o
   4  -1   1      269.51      314.79      5.23 o
   5  -1   1       13.48       12.71      0.94 o
   6  -1   1      322.92      318.55      6.01 o
   7  -1   1      333.77      308.51      6.51 o
   8  -1   1      100.00       91.07      3.36 o
   9  -1   1        1.42        0.06      1.51 o
  10  -1   1       63.41       68.20      4.10 o
 -10   0   1       15.28       22.53      2.89 o
  -9   0   1        5.17        7.88      2.00 o
  -8   0   1       34.72       29.98      4.65 o
  -7   0   1      225.38      218.37      5.78 o
  -6   0   1       93.40       95.87      3.25 o
  -5   0   1      208.51      189.96      4.29 o
  -4   0   1       74.42       91.47      2.12 o
  -3   0   1        3.70        8.33      0.66 o
  -2   0   1      918.84      934.73     12.12 o
   2   0   1     1011.44     1079.07     20.83 o
   3   0   1      189.92      241.64      4.35 o
   4   0   1     1613.17     1807.75     39.45 o
   5   0   1      128.56      137.26      3.31 o
   6   0   1        0.07        0.00      0.94 o
   7   0   1      144.79      122.12      3.76 o
   8   0   1       21.62       21.62      1.94 o
   9   0   1       46.77       43.25      2.48 o
  10   0   1       33.05       33.74      3.02 o
 -10   1   1        9.21       11.95      5.79 o
  -9   1   1       30.74       36.25      2.95 o
  -8   1   1        1.35        5.61      2.09 o
  -7   1   1       56.27       60.18      4.67 o
  -6   1   1        7.75        7.59      1.13 o
  -5   1   1      307.21      330.03      6.99 o
  -4   1   1        0.97        0.04      0.55 o
  -3   1   1     1261.55     1268.71     22.16 o
  -2   1   1      618.57      595.05      7.84 o
   2   1   1     2180.23     2048.28    121.57 o
   3   1   1        5.28        2.66      0.49 o
   4   1   1       91.25      112.62      2.13 o
   5   1   1      270.30      275.55      5.88 o
   6   1   1        8.63        7.38      1.08 o
   7   1   1        9.54       13.11      1.35 o
   8   1   1       63.76       61.27      2.70 o
   9   1   1       50.09       50.68      5.50 o
  10   1   1       63.38       65.30      5.89 o
  -9   2   1       47.73       53.62      6.55 o
  -8   2   1       22.56       20.77      2.42 o
  -7   2   1       52.96       59.64      3.29 o
  -6   2   1       25.14       27.29      1.60 o
  -5   2   1       37.41       38.88      1.40 o
  -4   2   1       25.08       20.33      0.98 o
  -3   2   1       13.07       27.66      0.95 o
  -2   2   1      489.31      543.19      7.24 o
  -1   2   1      103.21      109.43      1.54 o
   2   2   1     2712.97     2963.77     33.89 o
   3   2   1     4379.77     4535.34     58.36 o
   4   2   1       22.24       41.11      1.16 o
   5   2   1      607.04      605.74     15.31 o
   6   2   1      261.51      266.69      4.65 o
   7   2   1        7.97       10.24      1.27 o
   8   2   1      126.90      111.61      4.77 o
   9   2   1        5.23        6.89      2.61 o
  10   2   1       18.67       21.46      2.60 o
  -9   3   1        6.61        8.72      2.21 o
  -8   3   1        0.05        0.00      1.52 o
  -7   3   1       29.60       32.45      2.05 o
  -6   3   1       42.84       41.44      2.11 o
  -5   3   1        8.09        6.88      1.16 o
  -4   3   1       27.86       27.46      1.53 o
  -3   3   1      450.19      484.41      7.59 o
  -2   3   1      577.26      605.33      9.27 o
  -1   3   1      569.93      542.55      7.12 o
   0   3   1      122.27      112.37      1.48 o
   1   3   1       91.85       73.14      1.25 o
   2   3   1      656.84      671.40      8.17 o
   3   3   1     1535.18     1657.97     21.33 o
   4   3   1       24.14       36.74      1.07 o
   5   3   1       61.75       63.93      1.54 o
   6   3   1        1.65        0.00      0.78 o
   7   3   1        3.90        3.65      1.17 o
   8   3   1        5.28        4.31      1.20 o
   9   3   1        3.74        6.89      1.59 o
  10   3   1        3.04        3.61      1.92 o
  11   3   1       37.50       32.75      3.10 o
  -8   4   1        5.93        9.61      1.73 o
  -7   4   1       18.25       21.68      1.79 o
  -6   4   1        3.52        2.32      1.08 o
  -5   4   1      342.59      349.61      7.14 o
  -4   4   1      922.75      896.39     13.66 o
  -3   4   1       99.66      107.40      2.70 o
  -2   4   1       18.26       30.26      0.83 o
  -1   4   1      715.41      797.43     10.27 o
   0   4   1      222.81      236.21      3.64 o
   1   4   1     1808.72     1769.36     23.94 o
   2   4   1        5.39       11.77      0.64 o
   3   4   1      910.44     1084.40     14.92 o
   4   4   1      682.72      748.49     11.31 o
   5   4   1      158.70      166.25      3.27 o
   6   4   1       37.83       36.65      1.49 o
   7   4   1       69.52       72.29      2.36 o
   8   4   1       12.94       13.92      1.37 o
   9   4   1       71.62       72.17      3.56 o
  10   4   1        1.14        1.08      1.92 o
  11   4   1        2.42        0.00      1.96 o
  -8   5   1        2.14        2.09      3.04 o
  -7   5   1        3.80        1.69      1.36 o
  -6   5   1       70.25       76.33      2.59 o
  -5   5   1      119.66      115.79      3.02 o
  -4   5   1      406.57      408.47      7.27 o
  -3   5   1        2.60        4.01      0.73 o
  -2   5   1        9.73       13.89      0.60 o
  -1   5   1        8.20        5.28      0.63 o
   0   5   1        5.68       10.07      0.87 o
   1   5   1      117.40      104.32      1.66 o
   2   5   1       44.35       49.15      1.23 o
   3   5   1      100.67      109.01      2.69 o
   4   5   1       10.70       15.14      0.90 o
   5   5   1       50.05       48.24      1.50 o
   6   5   1       19.22       26.06      2.09 o
   7   5   1      775.40      777.56     14.70 o
   8   5   1        0.02        0.09      1.05 o
   9   5   1        3.59        2.24      3.51 o
  10   5   1       56.67       58.33      5.32 o
  -7   6   1        7.25        6.08      2.85 o
  -6   6   1       16.72       16.59      2.37 o
  -5   6   1      174.84      174.69      4.07 o
  -4   6   1       58.35       62.05      1.94 o
  -3   6   1       42.41       44.84      1.39 o
  -2   6   1        2.31        3.50      0.77 o
  -1   6   1        0.18        1.05      0.52 o
   0   6   1      202.85      222.57      3.89 o
   1   6   1       31.59       29.20      0.72 o
   2   6   1      227.08      233.15      3.36 o
   3   6   1      219.90      207.83      3.88 o
   4   6   1      112.95      103.50      2.42 o
   5   6   1      283.58      280.24      5.69 o
   6   6   1       57.23       56.20      1.62 o
   7   6   1       56.06       56.53      1.91 o
   8   6   1        5.26        4.76      1.81 o
   9   6   1       61.04       57.13      3.42 o
  10   6   1        0.02        7.60      3.23 o
  -7   7   1        9.15        9.69      3.61 o
  -6   7   1        6.04        2.66      2.85 o
  -5   7   1       71.91       71.53      3.75 o
  -4   7   1       28.32       29.28      2.47 o
  -3   7   1        5.20        6.46      0.96 o
  -2   7   1      323.11      317.79      6.33 o
  -1   7   1       57.42       53.11      1.51 o
   0   7   1      358.69      362.47      6.90 o
   1   7   1      137.98      131.41      3.19 o
   2   7   1       88.62      100.33      1.56 o
   3   7   1      114.03      116.17      2.20 o
   4   7   1      105.43      103.85      2.55 o
   5   7   1      193.72      189.50      4.07 o
   6   7   1        1.23        1.15      0.93 o
   7   7   1       14.57       11.22      1.75 o
   8   7   1        6.27        8.08      1.88 o
   9   7   1        5.72        1.42      1.88 o
  10   7   1        2.10        4.94      3.04 o
  -6   8   1       82.53       82.46      6.08 o
  -5   8   1        7.51        4.93      2.00 o
  -4   8   1       62.47       64.54      3.42 o
  -3   8   1      138.97      147.27      5.51 o
  -2   8   1       24.81       20.98      1.50 o
  -1   8   1       29.63       35.55      1.66 o
   0   8   1        0.84        0.57      0.80 o
   1   8   1        0.68        1.06      0.73 o
   2   8   1      108.24      107.96      2.72 o
   3   8   1      217.55      216.77      5.98 o
   4   8   1       56.57       50.75      1.58 o
   5   8   1       14.80       16.68      1.00 o
   6   8   1        1.57        1.71      0.93 o
   7   8   1        0.26        0.00      1.48 o
   8   8   1        1.10        0.33      1.71 o
   9   8   1       60.29       65.18      3.75 o
  10   8   1       12.46       20.33      3.80 o
  -5   9   1       12.07       13.61      4.08 o
  -4   9   1      108.05      110.31      4.77 o
  -3   9   1       16.76       18.41      2.08 o
  -2   9   1        4.13        4.18      1.48 o
  -1   9   1        0.83        0.08      1.02 o
   0   9   1      123.22      122.16      4.10 o
   1   9   1       64.31       68.81      2.55 o
   2   9   1      837.77      829.12     32.87 o
   3   9   1      247.76      235.49     11.87 o
   4   9   1       45.70       45.26      2.14 o
   5   9   1       82.41       72.77      4.34 o
   6   9   1       50.50       50.46      2.19 o
   7   9   1       42.40       50.04      4.75 o
   8   9   1       18.79       20.72      3.13 o
   9   9   1        1.49        0.10      2.00 o
  -4  10   1       43.77       52.44      5.13 o
  -3  10   1        6.74        8.74      2.85 o
  -2  10   1        5.39        2.28      2.09 o
  -1  10   1        9.93        6.75      1.54 o
   0  10   1        4.97        2.66      1.27 o
   1  10   1        4.39        3.53      1.33 o
   2  10   1        1.79        1.96      1.00 o
   3  10   1       68.09       67.13      2.62 o
   4  10   1       99.42       97.55      3.42 o
   5  10   1        0.01        0.00      1.21 o
   6  10   1       16.02       20.51      3.13 o
   7  10   1       52.77       45.60      3.80 o
   8  10   1        5.73        4.94      2.66 o
   9  10   1       19.43       28.12      3.99 o
  -2  11   1      103.29      102.22      6.27 o
  -1  11   1       37.78       32.11      3.23 o
   0  11   1       69.32       70.57      3.16 o
   1  11   1       91.07       93.58      3.49 o
   2  11   1       35.55       29.87      2.66 o
   3  11   1       38.73       38.00      2.00 o
   4  11   1        0.09        2.09      1.71 o
   5  11   1        4.55        1.42      1.61 o
   6  11   1        4.27        2.09      2.09 o
   7  11   1        2.06        1.14      2.28 o
   8  11   1        5.09        2.47      2.85 o
  -1  12   1        3.18        3.23      2.66 o
   0  12   1       26.38       25.08      2.85 o
   1  12   1        0.05        2.14      1.41 o
   2  12   1        0.01        0.57      1.21 o
   3  12   1       11.44        9.57      1.41 o
   4  12   1       16.89       18.31      1.68 o
   5  12   1       10.81        7.98      2.47 o
   6  12   1       48.31       50.73      3.99 o
  -6 -11   2       14.19       15.20      2.47 o
  -5 -11   2        2.87        3.01      1.41 o
  -4 -11   2       37.66       33.44      2.66 o
   0 -11   2       29.38       26.38      1.81 o
   1 -11   2        0.54        0.19      1.48 o
  -7 -10   2        3.75        0.00      2.47 o
  -6 -10   2        0.03        0.00      1.90 o
  -5 -10   2       29.56       24.88      2.94 o
  -4 -10   2        0.06        0.00      0.91 o
   0 -10   2        9.80       10.64      1.21 o
   1 -10   2        2.56        0.00      1.27 o
   2 -10   2        0.77        0.00      2.28 o
   3 -10   2        1.81        5.13      2.85 o
  -8  -9   2        0.11        0.00      2.66 o
  -7  -9   2        1.37        0.00      2.09 o
  -6  -9   2        0.00        0.00      1.42 o
  -5  -9   2        0.45        0.91      1.23 o
  -4  -9   2        0.03        0.33      1.00 o
   0  -9   2        5.76        9.57      1.23 o
   1  -9   2       13.54       11.72      1.90 o
   2  -9   2       68.35       72.37      4.27 o
   3  -9   2        9.50        7.98      2.66 o
   4  -9   2       13.57       15.58      3.42 o
  -9  -8   2        0.11        1.33      3.23 o
  -8  -8   2        8.85        8.55      3.04 o
  -7  -8   2        0.83        0.00      2.28 o
  -6  -8   2        5.69        4.04      1.71 o
  -5  -8   2       25.47       28.90      2.28 o
  -4  -8   2        3.85        3.95      1.00 o
   0  -8   2       66.77       58.85      2.08 o
   1  -8   2       51.89       48.04      4.56 o
   2  -8   2       66.77       70.24      7.12 o
   3  -8   2        1.47        0.57      2.09 o
   4  -8   2       19.41       23.94      3.42 o
   5  -8   2       14.85       17.14      2.41 o
  -9  -7   2       12.12       11.13      2.33 o
  -8  -7   2       23.31       23.56      2.48 o
  -7  -7   2       12.29       13.78      3.42 o
  -6  -7   2        3.89        5.69      2.01 o
  -5  -7   2      159.01      158.35      4.32 o
  -4  -7   2        5.97        4.62      0.84 o
  -3  -7   2       91.65       89.19      2.75 o
  -2  -7   2       38.21       36.29      2.85 o
  -1  -7   2       20.41       29.26      2.47 o
   0  -7   2      282.05      273.52      6.56 o
   1  -7   2        0.00        0.14      0.53 o
   2  -7   2       10.24       10.08      0.92 o
   3  -7   2        5.31        7.03      1.51 o
   4  -7   2        2.64        2.07      1.68 o
   5  -7   2       29.44       30.90      2.68 o
   6  -7   2        4.72        5.13      2.27 o
  -9  -6   2        2.03        1.65      2.08 o
  -8  -6   2       32.43       35.91      2.81 o
  -7  -6   2      274.53      287.46      8.86 o
  -6  -6   2      298.51      298.18      6.20 o
  -5  -6   2        8.65        9.68      0.87 o
  -4  -6   2      172.65      182.18      3.33 o
  -3  -6   2      145.92      146.43      5.18 o
  -2  -6   2        2.42        4.75      1.71 o
  -1  -6   2       40.44       41.80      2.85 o
   0  -6   2      267.08      280.31     11.21 o
   1  -6   2      262.74      271.69      4.49 o
   2  -6   2        0.04        0.95      0.68 o
   3  -6   2      483.35      479.15     11.30 o
   4  -6   2        6.00        9.33      1.29 o
   5  -6   2        4.72        4.59      1.39 o
   6  -6   2      162.47      168.27      6.31 o
   7  -6   2       20.25       23.56      3.99 o
 -10  -5   2        1.66        6.08      3.23 o
  -9  -5   2        0.29        0.38      2.66 o
  -8  -5   2        4.43        2.94      2.94 o
  -7  -5   2      474.41      449.37     13.09 o
  -6  -5   2      103.77      104.65      4.51 o
  -5  -5   2       50.33       48.66      1.77 o
  -4  -5   2       75.21       80.85      2.09 o
  -3  -5   2      329.08      364.88      5.14 o
  -2  -5   2       14.54        9.31      1.71 o
  -1  -5   2     1023.97     1113.58     39.33 o
   0  -5   2       38.51       32.50      1.75 o
   1  -5   2       29.88       32.95      0.91 o
   2  -5   2      234.67      244.81      5.40 o
   3  -5   2        1.19        0.40      0.83 o
   4  -5   2      356.98      366.80      7.44 o
   5  -5   2      195.17      191.79      5.10 o
   6  -5   2        0.97        1.56      1.34 o
   7  -5   2        0.47        0.00      1.61 o
   8  -5   2       19.55       26.41      4.18 o
 -10  -4   2        5.98        6.46      3.42 o
  -9  -4   2        9.87       15.01      3.42 o
  -8  -4   2        1.44        3.22      1.75 o
  -7  -4   2       30.81       28.74      1.76 o
  -6  -4   2        1.11        0.00      0.56 o
  -5  -4   2       73.05       76.78      1.68 o
  -4  -4   2       43.32       48.13      1.57 o
  -3  -4   2      475.67      469.62      7.14 o
  -2  -4   2       98.90       90.42      2.01 o
  -1  -4   2      137.62      160.79      6.27 o
   0  -4   2      111.72      141.02      3.17 o
   1  -4   2      392.17      428.75      6.76 o
   2  -4   2       73.76       59.15      1.35 o
   3  -4   2       17.75       14.24      0.73 o
   4  -4   2       70.30       65.49      1.67 o
   5  -4   2      354.19      354.08      7.18 o
   6  -4   2       61.72       66.65      2.33 o
   7  -4   2        2.25        5.56      1.19 o
   8  -4   2        2.72        1.85      1.92 o
 -10  -3   2        5.97        8.36      3.61 o
  -9  -3   2        0.01        0.00      2.66 o
  -8  -3   2       25.67       25.50      2.34 o
  -7  -3   2        2.88        3.88      1.20 o
  -6  -3   2      156.96      162.91      3.70 o
  -5  -3   2       39.79       38.80      1.40 o
  -4  -3   2      195.31      199.67      3.68 o
  -3  -3   2      172.90      161.63      2.93 o
  -2  -3   2      126.96      136.45      2.21 o
  -1  -3   2      424.25      411.97      7.36 o
   0  -3   2      350.68      348.96      7.27 o
   1  -3   2       12.57        6.92      0.39 o
   2  -3   2       63.57       45.18      0.85 o
   3  -3   2        1.00        3.78      0.50 o
   4  -3   2      110.56      126.94      2.47 o
   5  -3   2       62.20       54.85      1.68 o
   6  -3   2        2.37        0.00      0.94 o
   7  -3   2      158.07      159.42      4.05 o
   8  -3   2        0.12        1.29      1.37 o
   9  -3   2       43.27       49.22      4.27 o
 -10  -2   2        8.51       11.22      2.41 o
  -9  -2   2       39.14       40.43      3.13 o
  -8  -2   2       66.79       63.89      3.35 o
  -7  -2   2       13.36       15.64      1.67 o
  -6  -2   2       58.76       62.33      2.18 o
  -5  -2   2       57.21       59.12      1.78 o
  -4  -2   2      136.78      141.19      2.57 o
  -3  -2   2       58.73       52.40      1.17 o
  -2  -2   2        0.81        1.95      0.39 o
  -1  -2   2      121.29      127.20      1.76 o
   0  -2   2     1128.39     1349.25     17.08 o
   1  -2   2       63.87       66.48      1.06 o
   2  -2   2      269.13      249.85      3.05 o
   3  -2   2      515.55      465.78      6.67 o
   4  -2   2        3.60        2.04      0.68 o
   5  -2   2       26.95       22.98      1.03 o
   6  -2   2      251.12      238.17      4.91 o
   7  -2   2      104.75       82.57      2.72 o
   8  -2   2       95.14       98.62      3.54 o
   9  -2   2       31.50       30.22      2.81 o
 -10  -1   2       19.56       25.11      3.42 o
  -9  -1   2        5.33        7.42      2.66 o
  -8  -1   2        5.02        8.47      1.87 o
  -7  -1   2      182.75      158.80      4.56 o
  -6  -1   2        0.13        0.00      1.02 o
  -5  -1   2      211.71      216.55      3.86 o
  -4  -1   2      834.93      940.04     14.32 o
  -3  -1   2      618.65      690.06     10.55 o
  -2  -1   2      619.48      613.36      8.04 o
  -1  -1   2     5723.30     5963.91     68.29 o
   0  -1   2    18036.88    18557.97    234.82 o
   1  -1   2     7688.14     7906.29     85.98 o
   2  -1   2     1206.02     1066.90     11.72 o
   3  -1   2     1095.80     1234.88     17.09 o
   4  -1   2      191.13      165.28      2.72 o
   5  -1   2      343.74      351.71      5.71 o
   6  -1   2       60.99       73.65      2.15 o
   7  -1   2      104.04       97.05      2.64 o
   8  -1   2       25.75       24.12      2.82 o
   9  -1   2      160.62      151.27      5.91 o
  10  -1   2        0.50        0.00      2.05 o
 -10   0   2       79.53       85.83      7.69 o
  -9   0   2        5.25        5.60      2.02 o
  -8   0   2      164.93      155.37      5.78 o
  -7   0   2      398.88      354.43     10.55 o
  -6   0   2      545.38      530.31     12.42 o
  -5   0   2        0.86        0.13      0.66 o
  -4   0   2       30.20       37.13      1.20 o
  -3   0   2       36.55       21.82      0.75 o
  -2   0   2     1412.73     1525.46     18.54 o
  -1   0   2      284.52      343.46      3.88 o
   1   0   2       18.33       17.05      1.21 o
   2   0   2      492.61      511.99      5.46 o
   3   0   2      184.38      183.06      2.65 o
   4   0   2       27.08       20.72      0.84 o
   5   0   2      105.65       77.60      1.83 o
   6   0   2       63.80       78.46      2.01 o
   7   0   2       96.03       85.31      2.61 o
   8   0   2       20.43       19.01      1.97 o
   9   0   2       13.03       12.82      1.79 o
  10   0   2        0.69        0.22      1.94 o
  -9   1   2       32.13       34.05      3.61 o
  -8   1   2        6.43       11.71      4.75 o
  -7   1   2        5.28       12.30      1.87 o
  -6   1   2        4.56        2.83      1.13 o
  -5   1   2       64.41       64.27      1.92 o
  -4   1   2     1246.88     1281.09     20.68 o
  -3   1   2        1.68        2.30      0.49 o
  -2   1   2       13.02       15.31      0.62 o
  -1   1   2      239.05      189.54      2.66 o
   2   1   2      885.94      940.13     10.25 o
   3   1   2      490.24      456.96      5.74 o
   4   1   2      311.06      307.62      4.32 o
   5   1   2      185.12      182.63      2.86 o
   6   1   2        5.12        5.11      0.86 o
   7   1   2       29.06       26.75      1.77 o
   8   1   2       13.37       16.32      1.44 o
   9   1   2        5.20        2.92      1.82 o
  10   1   2       22.31       22.98      2.55 o
  -9   2   2       42.79       43.87      3.42 o
  -8   2   2        2.59        2.62      1.80 o
  -7   2   2       15.37       14.12      1.88 o
  -6   2   2        9.20        7.64      1.60 o
  -5   2   2      125.92      134.20      3.10 o
  -4   2   2       18.18       29.39      1.23 o
  -3   2   2      203.36      254.64      3.94 o
  -2   2   2        6.46       10.07      0.57 o
  -1   2   2      119.69       98.92      1.46 o
   0   2   2      219.98      238.41      2.62 o
   1   2   2      250.54      257.30      6.09 o
   2   2   2     1340.71     1251.89     13.71 o
   3   2   2      287.53      311.83      4.01 o
   4   2   2      597.79      557.28      8.03 o
   5   2   2      411.17      408.29      6.56 o
   6   2   2       25.09       20.19      1.18 o
   7   2   2        3.13        1.17      1.17 o
   8   2   2        3.62        3.95      1.22 o
   9   2   2       30.52       29.93      1.87 o
  10   2   2        0.41        3.57      3.23 o
  11   2   2        8.50        7.41      2.28 o
  -9   3   2        1.42        1.85      2.21 o
  -8   3   2       52.09       60.04      3.49 o
  -7   3   2        3.57        4.21      2.09 o
  -6   3   2       22.54       17.30      1.87 o
  -5   3   2      148.32      152.79      3.79 o
  -4   3   2      429.46      437.06      7.09 o
  -3   3   2       81.71       71.02      1.65 o
  -2   3   2     3010.82     3256.08     48.40 o
  -1   3   2      144.63      150.94      2.19 o
   0   3   2      187.75      209.00      2.43 o
   1   3   2     2225.28     2240.63     23.24 o
   2   3   2      173.30      176.37      2.09 o
   3   3   2     3647.00     3918.07     49.86 o
   4   3   2       23.08       22.97      0.84 o
   5   3   2       45.17       47.48      1.38 o
   6   3   2      419.83      400.18     10.51 o
   7   3   2      761.22      751.13     14.35 o
   8   3   2       12.99        9.25      1.48 o
   9   3   2        0.39        0.64      1.20 o
  10   3   2        0.19        0.51      1.99 o
  11   3   2       10.72       12.35      3.42 o
  -8   4   2        7.38        9.63      1.81 o
  -7   4   2      149.29      146.72      8.45 o
  -6   4   2      258.80      253.72      8.74 o
  -5   4   2      191.94      181.68      5.00 o
  -4   4   2     1171.01     1117.88     17.83 o
  -3   4   2      627.75      641.82     10.01 o
  -2   4   2      149.60      163.92      2.90 o
  -1   4   2     2251.96     2389.81     30.53 o
   0   4   2     3797.38     4451.27     53.44 o
   1   4   2       77.80       74.16      1.17 o
   2   4   2      319.63      334.34      3.95 o
   3   4   2     1715.71     2062.61     26.36 o
   4   4   2     1666.08     1781.88     24.48 o
   5   4   2      145.33      149.18      2.76 o
   6   4   2     2078.38     2071.70     31.13 o
   7   4   2      460.93      452.61      9.01 o
   8   4   2      153.06      143.74      3.72 o
   9   4   2      147.42      145.49      4.42 o
  10   4   2        1.73        7.14      2.00 o
  11   4   2        3.14        6.49      2.27 o
  -8   5   2       32.35       39.01      3.61 o
  -7   5   2       15.81       15.95      2.06 o
  -6   5   2        5.30        3.10      1.96 o
  -5   5   2        4.10        3.61      1.01 o
  -4   5   2      447.24      407.52      8.08 o
  -3   5   2       39.95       38.45      1.25 o
  -2   5   2        8.27        6.04      0.65 o
  -1   5   2      336.59      349.83      5.01 o
   0   5   2     1629.01     1790.94     26.33 o
   1   5   2       61.17       68.60      1.30 o
   2   5   2       97.70       78.85      1.35 o
   3   5   2       23.68       32.02      0.83 o
   4   5   2      154.73      132.55      2.16 o
   5   5   2      247.29      246.34      4.53 o
   6   5   2       37.57       39.71      1.53 o
   7   5   2       12.00       11.99      1.22 o
   8   5   2       92.85       88.66      2.96 o
   9   5   2        3.74        3.04      2.47 o
  10   5   2       12.13       11.71      2.19 o
  11   5   2       24.84       29.26      4.37 o
  -7   6   2        6.96       14.82      3.61 o
  -6   6   2        3.99        2.03      1.60 o
  -5   6   2        0.56        0.00      0.95 o
  -4   6   2        0.31        1.21      0.88 o
  -3   6   2       21.77       24.32      1.12 o
  -2   6   2      331.89      326.39      5.21 o
  -1   6   2      103.71       89.43      2.30 o
   0   6   2      232.62      256.65      4.50 o
   1   6   2      109.31       93.01      1.86 o
   2   6   2      557.94      578.78      7.91 o
   3   6   2        6.87        9.55      0.66 o
   4   6   2       38.91       33.29      1.19 o
   5   6   2       47.95       47.57      1.21 o
   6   6   2       49.11       54.50      1.72 o
   7   6   2       91.17       87.64      2.52 o
   8   6   2       78.46       69.09      2.74 o
   9   6   2        1.92        3.15      1.87 o
  10   6   2        0.07        0.95      2.85 o
  -7   7   2       30.48       31.92      4.56 o
  -6   7   2        6.30        3.04      2.66 o
  -5   7   2       16.60       19.47      2.35 o
  -4   7   2        2.79        1.66      1.60 o
  -3   7   2      141.34      144.92      5.10 o
  -2   7   2      144.22      135.50      3.11 o
  -1   7   2      187.90      175.94      4.53 o
   0   7   2      231.57      238.33      4.79 o
   1   7   2        6.61        7.58      0.64 o
   2   7   2      250.81      262.47      4.53 o
   3   7   2      121.68      119.62      2.34 o
   4   7   2       68.29       73.52      2.71 o
   5   7   2       17.30       14.61      1.13 o
   6   7   2       36.26       33.81      2.77 o
   7   7   2        3.85        3.05      1.25 o
   8   7   2       25.70       24.91      2.41 o
   9   7   2       43.35       39.69      3.08 o
  10   7   2       13.07        8.36      3.04 o
  -6   8   2        6.97        8.93      3.42 o
  -5   8   2      192.41      203.96      7.25 o
  -4   8   2       95.28       99.83      4.43 o
  -3   8   2       88.18       90.15      3.96 o
  -2   8   2       10.92       15.02      1.93 o
  -1   8   2        5.76        6.42      1.12 o
   0   8   2       69.04       72.62      2.38 o
   1   8   2       10.17       10.93      1.06 o
   2   8   2        6.00        9.52      0.83 o
   3   8   2       27.21       27.28      0.85 o
   4   8   2       43.67       43.35      1.48 o
   5   8   2       50.93       54.56      1.77 o
   6   8   2        6.15        3.15      0.96 o
   7   8   2        0.43        0.71      1.41 o
   8   8   2       45.10       48.72      3.02 o
   9   8   2       93.30      101.47      4.56 o
  10   8   2      154.97      176.70      9.50 o
  -5   9   2        0.59        0.00      2.19 o
  -4   9   2        2.37        0.00      1.87 o
  -3   9   2        5.38        3.21      1.68 o
  -2   9   2        7.09        7.62      1.68 o
  -1   9   2       43.44       40.23      1.94 o
   0   9   2      115.23      104.17      3.07 o
   1   9   2      241.27      225.17      5.41 o
   2   9   2      362.38      334.98     11.15 o
   3   9   2      885.23      894.67     17.66 o
   4   9   2      145.60      138.13      3.02 o
   5   9   2       45.80       44.02      1.62 o
   6   9   2      278.27      255.34      6.36 o
   7   9   2       49.14       46.68      2.82 o
   8   9   2       12.89       12.25      3.04 o
   9   9   2        3.78        5.53      2.19 o
  10   9   2       42.80       51.68      4.94 o
  -4  10   2        5.69        2.09      2.85 o
  -3  10   2       77.74      100.03      4.43 o
  -2  10   2       24.04       22.42      3.23 o
  -1  10   2       27.16       27.36      3.04 o
   0  10   2       53.84       54.89      3.32 o
   1  10   2       54.42       50.03      2.48 o
   2  10   2        8.22       10.36      1.34 o
   3  10   2       15.39       16.91      1.54 o
   4  10   2       38.47       40.85      3.23 o
   5  10   2        4.12        3.63      1.41 o
   6  10   2        0.61        0.57      2.09 o
   7  10   2        2.23        1.71      2.28 o
   8  10   2        1.25        1.71      2.66 o
   9  10   2        0.79        0.00      2.85 o
  -3  11   2       24.62       28.12      3.99 o
  -2  11   2        0.48        0.00      2.66 o
  -1  11   2       86.88       92.15      5.51 o
   0  11   2        2.65        3.04      2.09 o
   1  11   2        0.02        0.48      1.71 o
   2  11   2       14.64       17.22      1.61 o
   3  11   2       47.01       48.09      2.41 o
   4  11   2       13.76       14.92      1.61 o
   5  11   2       31.77       31.73      2.94 o
   6  11   2        1.74        0.00      2.09 o
   7  11   2        6.56       10.64      2.85 o
   8  11   2       15.53       17.10      3.23 o
  -1  12   2        2.98        0.00      2.28 o
   0  12   2        3.39        1.52      2.47 o
   1  12   2        0.04        0.00      1.90 o
   2  12   2        0.78        1.52      1.34 o
   3  12   2        1.31        1.07      1.27 o
   4  12   2        0.19        0.00      1.27 o
   5  12   2       63.39       60.04      4.18 o
   7  12   2       11.33       10.26      2.66 o
   2  13   2       22.91       29.26      3.04 o
   3  13   2       30.23       28.12      3.04 o
   4  13   2       45.35       41.80      3.42 o
  -4 -11   3       25.01       22.27      1.46 o
   0 -11   3       39.87       43.99      2.21 o
  -6 -10   3        6.33        4.18      2.09 o
  -5 -10   3        0.57        0.89      1.27 o
  -4 -10   3        3.55        4.64      1.14 o
   0 -10   3        1.84        3.42      1.07 o
   1 -10   3       12.27       12.54      1.61 o
   2 -10   3        2.06        0.00      2.28 o
  -7  -9   3        1.61        2.85      2.66 o
  -6  -9   3        0.78        0.00      2.09 o
  -5  -9   3        4.47        4.37      1.41 o
  -4  -9   3       33.27       27.17      1.68 o
   0  -9   3        7.96        7.70      1.07 o
   1  -9   3       40.36       39.39      2.21 o
   2  -9   3       25.77       33.92      2.28 o
   3  -9   3        9.32        5.89      2.47 o
   4  -9   3        0.33        0.19      2.85 o
  -8  -8   3        2.44        0.00      2.85 o
  -7  -8   3        6.75        4.18      2.47 o
  -6  -8   3       13.50       14.06      2.66 o
  -5  -8   3       11.66       10.24      2.66 o
  -4  -8   3       10.40        9.24      2.37 o
  -3  -8   3        6.46        5.39      0.87 o
   0  -8   3       43.55       42.95      1.75 o
   1  -8   3        0.37        0.09      1.23 o
   2  -8   3        1.40        1.14      1.34 o
   3  -8   3        1.50        4.56      2.28 o
   4  -8   3        7.72        0.19      2.66 o
   5  -8   3       25.50       26.98      4.18 o
  -9  -7   3        4.95        9.24      2.46 o
  -8  -7   3       18.08       20.11      2.48 o
  -7  -7   3       32.16       31.47      2.55 o
  -6  -7   3        6.08        2.65      2.37 o
  -5  -7   3        0.56        1.54      0.77 o
  -4  -7   3       11.10       11.40      1.61 o
  -3  -7   3       30.95       30.29      1.54 o
   0  -7   3       16.95       13.57      0.92 o
   1  -7   3       31.67       31.04      1.99 o
   2  -7   3       12.97       16.55      2.20 o
   3  -7   3        7.81        6.78      1.08 o
   4  -7   3      204.18      198.42      6.65 o
   5  -7   3        9.03        7.85      2.08 o
   6  -7   3        4.98        0.00      2.66 o
  -9  -6   3       40.16       46.87      3.54 o
  -8  -6   3        0.88        0.00      2.56 o
  -7  -6   3       37.24       45.18      2.89 o
  -6  -6   3      130.84      151.34      5.31 o
  -5  -6   3       15.30       16.55      0.96 o
  -4  -6   3        1.59        0.82      0.60 o
  -3  -6   3      266.98      261.49      5.96 o
   0  -6   3      229.70      227.15      3.98 o
   1  -6   3      231.44      234.92      4.14 o
   2  -6   3       31.28       36.79      1.76 o
   3  -6   3      147.23      137.89      3.96 o
   4  -6   3      271.42      274.90      6.75 o
   5  -6   3      124.08      130.48      3.97 o
   6  -6   3       26.49       26.02      2.68 o
   7  -6   3       41.06       43.32      4.75 o
  -9  -5   3        4.99        6.27      3.04 o
  -8  -5   3        0.03        2.96      1.87 o
  -7  -5   3       83.11       80.71      4.65 o
  -6  -5   3      151.48      150.96      5.23 o
  -5  -5   3        0.39        0.00      0.85 o
  -4  -5   3       11.18       10.66      0.96 o
  -3  -5   3      157.15      158.63      3.35 o
  -2  -5   3      610.37      626.22     16.87 o
  -1  -5   3        1.73        0.28      1.07 o
   0  -5   3        6.01        6.03      0.40 o
   1  -5   3       31.69       26.90      0.95 o
   2  -5   3       73.98       69.48      1.75 o
   3  -5   3      195.23      185.48      3.59 o
   4  -5   3       16.19       17.04      1.25 o
   5  -5   3       61.29       57.93      2.59 o
   6  -5   3        5.02        5.07      1.94 o
   7  -5   3        0.90        0.82      1.73 o
   8  -5   3       17.18       15.01      3.61 o
  -9  -4   3       18.57       11.59      3.42 o
  -8  -4   3        2.13        2.56      2.85 o
  -7  -4   3        8.41        6.21      1.81 o
  -6  -4   3        0.08        0.52      1.20 o
  -5  -4   3      198.43      185.84      4.06 o
  -4  -4   3      137.09      142.17      3.22 o
  -3  -4   3      156.47      146.38      3.13 o
  -2  -4   3       10.07       14.52      0.58 o
  -1  -4   3       97.48       93.42      1.64 o
   0  -4   3      145.97      140.57      2.14 o
   1  -4   3        0.20        0.50      0.42 o
   2  -4   3       31.98       28.65      0.96 o
   3  -4   3       17.96       17.03      1.00 o
   4  -4   3       83.42       88.78      2.35 o
   5  -4   3        0.15        1.06      0.88 o
   6  -4   3       26.05       30.24      1.89 o
   7  -4   3        2.99        2.34      1.47 o
   8  -4   3       16.91       10.74      2.21 o
 -10  -3   3       25.96       28.12      4.56 o
  -9  -3   3        2.72        6.65      3.04 o
  -8  -3   3       19.17       21.99      2.14 o
  -7  -3   3       38.54       40.37      2.09 o
  -6  -3   3        0.67        1.36      1.08 o
  -5  -3   3      180.79      173.55      3.92 o
  -4  -3   3        6.34        9.68      0.69 o
  -3  -3   3       15.36       17.05      0.90 o
  -2  -3   3        5.98        8.09      0.57 o
  -1  -3   3      112.14      122.03      1.77 o
   0  -3   3      389.17      437.60      6.06 o
   1  -3   3       36.22       46.16      0.97 o
   2  -3   3      239.79      291.43      4.59 o
   3  -3   3      115.36       96.93      1.87 o
   4  -3   3       58.60       64.48      1.66 o
   5  -3   3      200.42      203.10      4.00 o
   6  -3   3        0.31        0.00      0.95 o
   7  -3   3       10.55       14.81      2.11 o
   8  -3   3        0.40        0.00      1.33 o
   9  -3   3        4.29        2.85      3.04 o
 -10  -2   3        0.84        7.19      2.19 o
  -9  -2   3        0.27        0.00      2.18 o
  -8  -2   3        3.24        6.24      2.18 o
  -7  -2   3        9.87       10.23      1.44 o
  -6  -2   3        9.13       12.09      1.39 o
  -5  -2   3       44.70       40.98      1.76 o
  -4  -2   3      166.44      174.96      3.41 o
  -3  -2   3        0.02        0.57      0.30 o
  -2  -2   3        6.06        4.67      0.36 o
  -1  -2   3        0.99        4.51      0.40 o
   0  -2   3      304.97      315.74      4.45 o
   1  -2   3      238.99      320.18      4.24 o
   2  -2   3      737.00      786.53     10.14 o
   3  -2   3      288.65      331.84      4.84 o
   4  -2   3       17.41       24.40      1.00 o
   5  -2   3       17.69       13.87      1.00 o
   6  -2   3       17.24       15.59      1.29 o
   7  -2   3      673.77      635.10     12.48 o
   8  -2   3       21.48       17.25      1.81 o
   9  -2   3       30.56       38.59      3.32 o
  -9  -1   3       26.94       27.98      2.81 o
  -8  -1   3       43.77       38.74      2.81 o
  -7  -1   3        2.12        2.86      1.54 o
  -6  -1   3       88.29       97.64      2.82 o
  -5  -1   3      133.25      126.82      2.61 o
  -4  -1   3       76.53       87.56      2.62 o
  -3  -1   3      627.79      643.32      9.88 o
  -2  -1   3        1.20        1.26      0.34 o
  -1  -1   3      557.86      582.18      6.77 o
   0  -1   3     5802.77     5812.76     66.01 o
   1  -1   3     1318.51     1486.48     16.97 o
   2  -1   3      186.70      236.22      2.91 o
   3  -1   3      775.77      814.27     10.61 o
   4  -1   3      476.32      532.90      7.71 o
   5  -1   3      143.91      141.45      3.14 o
   6  -1   3       10.95       13.98      1.21 o
   7  -1   3      145.87      135.29      3.58 o
   8  -1   3       39.58       30.98      2.08 o
   9  -1   3       24.98       20.96      2.54 o
  10  -1   3       40.88       49.11      6.74 o
  -9   0   3        5.39        6.27      2.21 o
  -8   0   3       22.90       22.54      2.41 o
  -7   0   3       74.66       62.59      3.22 o
  -6   0   3        6.21        4.39      1.08 o
  -5   0   3       31.21       35.17      1.69 o
  -4   0   3       98.58       94.58      2.13 o
  -3   0   3      113.27      110.82      2.14 o
  -2   0   3      452.05      453.78      5.71 o
  -1   0   3      798.97      711.82      7.89 o
   0   0   3     2916.03     3058.17     31.70 o
   1   0   3      334.04      330.56      3.60 o
   2   0   3      542.58      521.37      5.84 o
   3   0   3      214.78      239.45      3.35 o
   4   0   3      260.81      296.64      4.57 o
   5   0   3        7.01        4.36      0.73 o
   6   0   3      118.31      117.29      2.54 o
   7   0   3       12.40       11.34      1.14 o
   8   0   3        4.41        5.42      1.46 o
   9   0   3      140.71      143.37      5.26 o
  10   0   3       12.41       13.97      2.55 o
  -9   1   3       29.45       26.63      2.75 o
  -8   1   3       22.30       28.04      2.62 o
  -7   1   3       11.55        9.80      2.85 o
  -6   1   3       64.04       55.89      2.45 o
  -5   1   3       45.86       45.59      1.86 o
  -4   1   3       34.91       36.51      1.39 o
  -3   1   3        3.33        1.11      0.48 o
  -2   1   3      105.99       98.61      1.80 o
  -1   1   3      431.13      397.27      5.30 o
   0   1   3       81.39       86.05      1.25 o
   2   1   3      860.57      806.01      9.79 o
   3   1   3       99.52      102.52      1.59 o
   4   1   3      319.00      321.03      4.80 o
   5   1   3      124.66      110.76      3.47 o
   6   1   3      163.66      164.99      3.48 o
   7   1   3       22.83       23.06      1.78 o
   8   1   3       89.88       88.84      2.82 o
   9   1   3       34.38       33.69      2.23 o
  10   1   3        0.58        0.08      1.94 o
  -9   2   3        2.56        4.56      2.15 o
  -8   2   3        0.97        0.00      1.68 o
  -7   2   3       11.49        9.05      2.09 o
  -6   2   3       36.22       33.23      3.49 o
  -5   2   3       39.00       36.04      1.72 o
  -4   2   3       40.76       39.82      1.67 o
  -3   2   3      475.18      494.03      7.80 o
  -2   2   3      427.59      406.83      5.92 o
  -1   2   3       34.19       49.33      1.03 o
   0   2   3       21.44        9.95      0.53 o
   1   2   3      610.35      623.38      6.89 o
   2   2   3       28.63       24.36      0.66 o
   3   2   3      837.46      899.50     10.94 o
   4   2   3      180.49      172.50      2.61 o
   5   2   3        8.49       12.52      0.82 o
   6   2   3       14.33       14.80      1.44 o
   7   2   3       13.00       14.45      1.25 o
   8   2   3        5.04        4.30      1.17 o
   9   2   3       18.38       19.24      3.24 o
  10   2   3       16.12       17.07      2.56 o
  11   2   3       18.02       18.89      2.62 o
  -9   3   3        3.81        4.40      2.35 o
  -8   3   3       40.21       45.08      3.70 o
  -7   3   3        4.65        6.27      1.88 o
  -6   3   3        0.09        0.00      1.41 o
  -5   3   3      194.05      195.80      4.56 o
  -4   3   3     1068.70     1051.37     18.43 o
  -3   3   3       39.44       37.21      1.35 o
  -2   3   3      184.50      195.02      3.10 o
  -1   3   3      717.94      703.17      9.16 o
   0   3   3        1.74        0.47      0.32 o
   1   3   3      830.83      876.52      9.62 o
   2   3   3      792.94      715.19      7.91 o
   3   3   3       88.99       90.15      1.51 o
   4   3   3      240.62      261.73      3.71 o
   5   3   3        9.67        9.10      0.72 o
   6   3   3      100.22       97.73      2.24 o
   7   3   3      501.54      467.91      8.34 o
   8   3   3        5.37        4.77      1.17 o
   9   3   3       35.07       37.26      1.94 o
  10   3   3        0.50        2.42      1.87 o
  11   3   3        0.29        2.09      4.18 o
  -8   4   3        2.62        0.13      1.94 o
  -7   4   3        0.09        0.13      1.68 o
  -6   4   3      272.98      231.15      7.52 o
  -5   4   3       75.13       68.28      2.69 o
  -4   4   3      174.76      178.48      4.18 o
  -3   4   3        2.82        3.67      0.79 o
  -2   4   3      293.57      305.70      4.63 o
   0   4   3      339.72      445.76      5.56 o
   1   4   3       73.27       92.39      1.28 o
   2   4   3       18.83       22.16      0.85 o
   3   4   3        0.69        2.59      0.43 o
   4   4   3        9.29        9.08      0.57 o
   5   4   3       33.28       44.32      1.22 o
   6   4   3      278.73      271.63      4.81 o
   7   4   3      582.32      537.27     10.11 o
   8   4   3       53.10       56.39      1.98 o
   9   4   3        0.13        0.00      1.30 o
  10   4   3       51.78       55.43      3.41 o
  11   4   3       22.90       30.13      3.00 o
  -8   5   3       69.36       72.76      8.26 o
  -7   5   3       22.47       21.25      1.90 o
  -6   5   3       12.80       14.01      2.02 o
  -5   5   3       56.33       53.85      4.54 o
  -4   5   3      218.54      197.06      5.26 o
  -3   5   3       15.28       18.51      1.18 o
  -2   5   3       28.84       35.12      1.31 o
  -1   5   3      122.43      132.70      2.20 o
   0   5   3        7.97       13.60      0.58 o
   1   5   3      926.32     1029.05     14.15 o
   2   5   3        4.29        7.69      0.42 o
   3   5   3      154.06      161.58      2.34 o
   4   5   3      902.43      914.10     12.63 o
   5   5   3      197.55      204.08      3.29 o
   6   5   3      298.22      296.47      5.01 o
   7   5   3        0.03        0.00      0.88 o
   8   5   3      128.40      122.81      3.48 o
   9   5   3       43.60       42.94      2.36 o
  10   5   3        7.29        7.05      1.99 o
  11   5   3        1.67        2.06      2.08 o
  -7   6   3        2.55        1.52      3.04 o
  -6   6   3       55.77       58.28      3.80 o
  -5   6   3        8.43       10.10      1.25 o
  -4   6   3      108.58      102.55      2.77 o
  -3   6   3      100.75       99.46      3.12 o
  -2   6   3       89.73       99.44      2.26 o
  -1   6   3      272.42      252.63      3.29 o
   0   6   3      343.04      348.96      5.04 o
   1   6   3      171.97      153.01      2.59 o
   2   6   3      150.30      151.47      2.52 o
   3   6   3      337.55      361.46      4.81 o
   4   6   3       77.92       80.00      1.44 o
   5   6   3      166.42      169.75      2.82 o
   6   6   3       71.61       67.97      1.75 o
   7   6   3       32.63       27.81      1.32 o
   8   6   3       22.53       20.05      1.33 o
   9   6   3       34.30       29.31      2.00 o
  10   6   3        6.49        3.61      3.04 o
  11   6   3        5.35        6.84      3.23 o
  -6   7   3       40.19       38.57      4.37 o
  -5   7   3       17.31       17.37      2.35 o
  -4   7   3      116.05      108.41      6.55 o
  -3   7   3       19.98       25.21      2.76 o
  -2   7   3      350.14      323.51      5.78 o
  -1   7   3       18.96       16.30      1.31 o
   0   7   3        0.03        1.94      0.98 o
   1   7   3       19.33       28.82      1.06 o
   2   7   3      412.98      431.11      7.28 o
   3   7   3       51.88       41.40      1.14 o
   4   7   3        0.00        1.29      0.71 o
   5   7   3       43.99       38.76      1.42 o
   6   7   3       10.76       14.77      0.88 o
   7   7   3        0.32        0.46      0.81 o
   8   7   3        0.38        0.00      1.23 o
   9   7   3       11.22       14.26      1.86 o
  10   7   3       24.51       31.92      4.18 o
  -6   8   3        1.59        1.14      2.85 o
  -5   8   3       78.14       73.72      5.70 o
  -4   8   3       69.82       69.27      3.69 o
  -3   8   3        7.74        7.80      1.81 o
  -2   8   3       15.15       14.95      1.81 o
  -1   8   3       83.96       57.36      2.27 o
   0   8   3       66.18       65.13      2.38 o
   1   8   3        0.06        0.00      0.85 o
   2   8   3      378.72      370.26      7.18 o
   3   8   3      501.23      517.73      7.81 o
   4   8   3        1.29        0.25      0.71 o
   5   8   3      277.18      275.83      5.03 o
   6   8   3        4.76        3.86      0.86 o
   7   8   3       25.77       28.56      1.86 o
   8   8   3      162.53      158.37      4.64 o
   9   8   3        0.09        0.00      1.46 o
  10   8   3       74.20       66.31      5.51 o
  -5   9   3       62.03       75.24      5.89 o
  -4   9   3       67.16       77.63      4.02 o
  -3   9   3        7.74        6.59      1.81 o
  -2   9   3        0.12        2.02      1.54 o
  -1   9   3       96.84       77.29      3.35 o
   0   9   3       68.11       73.70      2.59 o
   1   9   3       16.77       16.16      1.28 o
   2   9   3       83.82       84.15      2.18 o
   3   9   3       26.46       29.85      1.52 o
   4   9   3       18.32       21.41      1.55 o
   5   9   3       19.52       22.15      1.07 o
   6   9   3       75.78       75.01      2.79 o
   7   9   3       99.60       97.71      3.25 o
   8   9   3       24.45       26.55      1.97 o
   9   9   3        2.67        3.41      1.70 o
  10   9   3        4.37        0.00      2.66 o
  -4  10   3        7.37        7.26      2.33 o
  -3  10   3       11.53        7.76      2.08 o
  -2  10   3      170.79      159.09      9.02 o
  -1  10   3      136.00      126.43      5.22 o
   0  10   3      122.19      115.68      3.51 o
   1  10   3      160.55      164.04      4.42 o
   2  10   3      174.55      164.46      4.32 o
   3  10   3       55.72       53.36      2.77 o
   4  10   3       18.47       15.94      1.68 o
   5  10   3       22.00       25.09      2.00 o
   6  10   3        8.96       10.66      1.68 o
   7  10   3        9.57        7.04      1.75 o
   8  10   3        1.02        0.00      1.90 o
   9  10   3        1.42        1.51      3.13 o
  -3  11   3       24.29       25.27      3.99 o
  -2  11   3       21.38       20.33      3.42 o
  -1  11   3       24.81       24.13      3.23 o
   0  11   3       24.84       25.65      3.04 o
   1  11   3        5.69        3.61      1.48 o
   2  11   3        0.47        1.14      1.34 o
   3  11   3        0.21        0.00      1.61 o
   4  11   3        1.07        1.16      1.71 o
   5  11   3        2.68        0.95      1.90 o
   6  11   3       16.25       19.19      2.85 o
   7  11   3       38.74       43.70      3.99 o
   8  11   3       14.25       18.62      3.42 o
  -1  12   3        0.01        4.56      2.66 o
   0  12   3       65.00       64.03      4.75 o
   1  12   3       14.51       12.54      2.66 o
   2  12   3        0.48        0.00      2.09 o
   3  12   3       10.83       12.35      2.47 o
   4  12   3       24.60       22.42      2.85 o
   5  12   3       89.05       95.95      5.51 o
   6  12   3       23.38       25.46      3.23 o
   2  13   3      149.71      151.43      7.60 o
   3  13   3       43.24       41.61      3.61 o
   4  13   3        9.63        9.88      2.47 o
   5  13   3        0.87        2.09      2.28 o
  -5 -10   4        4.07        3.25      1.54 o
  -4 -10   4        3.91        2.18      1.27 o
   0 -10   4        0.52        0.00      1.14 o
   1 -10   4       11.97       10.80      1.61 o
  -6  -9   4        0.13        0.19      2.28 o
  -5  -9   4        1.64        2.11      1.54 o
  -4  -9   4        0.17        0.00      1.14 o
  -3  -9   4       19.57       18.85      2.28 o
  -1  -9   4       21.37       17.29      1.71 o
   0  -9   4       11.07       13.14      2.47 o
   1  -9   4       36.13       36.73      2.15 o
   2  -9   4        0.80        0.00      2.09 o
   3  -9   4       18.58       25.46      3.42 o
  -7  -8   4        2.87        4.37      2.85 o
  -6  -8   4        7.03        7.41      2.47 o
  -5  -8   4       20.11       23.77      2.00 o
  -4  -8   4       21.16       20.75      1.68 o
  -3  -8   4        5.58        6.64      1.52 o
  -2  -8   4       22.68       19.61      2.09 o
  -1  -8   4       79.28       81.13      3.80 o
   0  -8   4        3.55        4.61      2.18 o
   1  -8   4        9.97       10.36      1.34 o
   2  -8   4        0.05        0.00      1.52 o
   3  -8   4        9.17        7.60      2.47 o
   4  -8   4       16.56       15.58      3.42 o
   5  -8   4        4.09        0.00      3.04 o
  -8  -7   4        3.60        5.70      3.23 o
  -7  -7   4      152.38      158.65      8.36 o
  -6  -7   4       16.98       16.53      2.85 o
  -5  -7   4       23.90       24.55      2.14 o
  -4  -7   4       23.31       21.29      2.56 o
  -3  -7   4       24.35       23.04      1.54 o
  -2  -7   4       10.05        8.25      1.00 o
  -1  -7   4       24.18       19.80      2.18 o
   0  -7   4        2.53        3.93      0.82 o
   1  -7   4        3.79        3.98      0.94 o
   2  -7   4       30.87       29.19      1.61 o
   3  -7   4       41.47       45.30      2.16 o
   4  -7   4        2.91        3.61      2.47 o
   5  -7   4        0.49        0.00      1.87 o
   6  -7   4       28.91       30.15      3.08 o
  -8  -6   4        2.01        1.39      2.37 o
  -7  -6   4       81.55       75.23      3.75 o
  -6  -6   4       36.24       34.66      2.48 o
  -5  -6   4        1.97        2.32      1.22 o
  -4  -6   4       76.52       74.46      2.55 o
  -3  -6   4       10.81       11.19      0.95 o
  -2  -6   4       47.33       47.37      2.05 o
  -1  -6   4       64.70       58.78      2.97 o
   0  -6   4       41.41       46.69      1.43 o
   1  -6   4      243.94      232.46      4.62 o
   2  -6   4        2.72        0.93      0.83 o
   3  -6   4       39.12       39.29      2.41 o
   4  -6   4      163.86      159.31      4.45 o
   5  -6   4      109.68      116.31      3.79 o
   6  -6   4        3.06        0.97      2.08 o
   7  -6   4        7.30        3.23      3.23 o
  -9  -5   4        0.85        3.80      3.23 o
  -8  -5   4        2.01        0.86      2.08 o
  -7  -5   4       21.02       15.15      2.27 o
  -6  -5   4        7.33       10.45      1.81 o
  -5  -5   4        0.48        0.18      1.12 o
  -4  -5   4       21.89       21.48      1.16 o
  -3  -5   4      140.34      143.83      3.15 o
  -2  -5   4       42.87       44.33      2.08 o
  -1  -5   4       47.95       50.51      1.71 o
   0  -5   4        0.20        0.04      0.48 o
   1  -5   4        2.21        5.54      0.72 o
   2  -5   4      107.14      117.43      2.47 o
   3  -5   4       46.91       38.87      1.59 o
   4  -5   4       50.44       44.91      2.08 o
   5  -5   4        1.00        0.00      1.20 o
   6  -5   4        0.19        1.42      1.37 o
   7  -5   4        7.09        3.72      2.53 o
  -9  -4   4        0.84        0.00      3.04 o
  -8  -4   4       11.93        7.97      2.05 o
  -7  -4   4        0.03        1.13      1.73 o
  -6  -4   4       60.70       63.77      3.22 o
  -5  -4   4       66.60       66.78      2.59 o
  -4  -4   4       54.21       57.00      2.52 o
  -3  -4   4       27.07       27.71      1.20 o
  -2  -4   4      149.63      139.91      3.07 o
  -1  -4   4       35.99       38.26      1.11 o
   0  -4   4       87.46       90.10      1.54 o
   1  -4   4       75.36       81.63      1.80 o
   2  -4   4        2.70        2.35      0.73 o
   3  -4   4       32.33       29.29      1.26 o
   4  -4   4        0.58        0.00      0.94 o
   5  -4   4        1.16        1.35      1.80 o
   6  -4   4       29.05       28.49      2.00 o
   7  -4   4        7.45        9.49      1.76 o
   8  -4   4       25.74       21.28      4.18 o
  -9  -3   4       13.95       14.25      3.42 o
  -8  -3   4       32.49       34.20      4.18 o
  -7  -3   4       29.57       30.04      2.77 o
  -6  -3   4       12.09       14.10      1.87 o
  -5  -3   4       13.73       11.76      1.13 o
  -4  -3   4       37.89       40.57      1.18 o
  -3  -3   4       20.56       21.58      1.16 o
  -2  -3   4      145.69      134.96      2.71 o
  -1  -3   4        3.52        3.47      0.51 o
   0  -3   4      343.06      340.12      4.54 o
   1  -3   4      372.85      327.97      4.71 o
   2  -3   4       48.95       51.35      1.81 o
   3  -3   4       40.68       32.23      1.03 o
   4  -3   4      129.13      130.44      2.59 o
   5  -3   4       47.99       40.38      1.72 o
   6  -3   4       51.65       56.40      2.11 o
   7  -3   4       46.82       52.20      2.44 o
   8  -3   4       15.25       14.81      2.33 o
   9  -3   4       16.14       14.25      3.80 o
  -9  -2   4       23.68       17.70      7.03 o
  -8  -2   4       41.34       39.49      2.81 o
  -7  -2   4       53.48       53.95      2.57 o
  -6  -2   4        0.69        0.44      1.06 o
  -5  -2   4        0.05        0.14      1.11 o
  -4  -2   4      667.17      696.50     11.81 o
  -3  -2   4      321.92      355.67      7.02 o
  -2  -2   4       93.41       76.64      1.39 o
  -1  -2   4     1076.92     1165.49     14.83 o
   0  -2   4     4923.78     5042.29     63.21 o
   1  -2   4      476.31      488.50      6.02 o
   2  -2   4      769.49      778.40      9.46 o
   3  -2   4      564.33      576.51      8.87 o
   4  -2   4        5.60        4.82      0.81 o
   5  -2   4      102.97       99.52      2.29 o
   6  -2   4       45.38       53.07      2.00 o
   7  -2   4        2.40        0.49      1.12 o
   8  -2   4        1.87        0.19      1.52 o
   9  -2   4       26.49       25.79      2.73 o
  -9  -1   4        2.37        0.00      1.92 o
  -8  -1   4       62.69       60.63      3.49 o
  -7  -1   4      392.71      372.77     11.08 o
  -6  -1   4      139.81      132.69      3.97 o
  -5  -1   4       70.39       61.40      2.16 o
  -4  -1   4        0.72        3.28      0.73 o
  -3  -1   4      164.65      166.39      2.73 o
  -2  -1   4     1188.17     1185.68     15.26 o
  -1  -1   4       84.13      126.91      1.80 o
   0  -1   4      361.20      408.21      5.12 o
   1  -1   4       36.04       33.16      0.75 o
   2  -1   4        0.26        0.88      0.34 o
   3  -1   4      296.47      316.82      4.65 o
   4  -1   4      345.22      380.08      5.68 o
   5  -1   4        9.20       14.19      0.95 o
   6  -1   4       95.81       98.98      2.51 o
   7  -1   4       36.23       29.99      1.97 o
   8  -1   4       69.22       66.29      2.88 o
   9  -1   4       15.61       10.70      2.27 o
  10  -1   4       21.10       27.17      2.87 o
  -9   0   4        2.59        6.93      3.80 o
  -8   0   4       33.29       43.28      4.08 o
  -7   0   4       22.75       18.30      2.56 o
  -6   0   4       27.96       37.59      3.31 o
  -5   0   4       30.40       33.94      1.86 o
  -4   0   4      281.30      288.33      5.96 o
  -3   0   4      422.12      368.74      5.48 o
  -2   0   4        8.64        8.60      0.56 o
  -1   0   4       14.35       17.87      0.58 o
   0   0   4        0.99        1.44      0.36 o
   1   0   4       75.71       84.49      1.25 o
   2   0   4        3.72        6.78      0.68 o
   3   0   4       53.35       52.49      1.07 o
   4   0   4      158.67      158.75      2.51 o
   5   0   4      439.78      436.38      7.02 o
   6   0   4        9.63        8.84      1.14 o
   7   0   4        7.00        6.39      1.08 o
   8   0   4       20.33       26.83      2.00 o
   9   0   4        1.00        0.00      3.32 o
  10   0   4       49.75       47.62      5.70 o
  -9   1   4       10.86       13.50      2.54 o
  -8   1   4       24.99       23.39      2.48 o
  -7   1   4        0.17        1.35      1.64 o
  -6   1   4      132.32      116.10     10.45 o
  -5   1   4        0.26        0.66      0.99 o
  -4   1   4      108.60      106.40      2.32 o
  -3   1   4        7.77        7.58      0.67 o
  -2   1   4       64.85       56.20      1.19 o
  -1   1   4      471.07      443.86      5.63 o
   0   1   4     1204.44     1190.68     13.69 o
   1   1   4       20.36       24.16      0.61 o
   2   1   4      270.78      270.34      3.35 o
   3   1   4      401.94      367.61      4.49 o
   4   1   4      432.02      422.67      6.69 o
   5   1   4       91.19       69.26      1.77 o
   6   1   4      186.92      177.17      3.40 o
   7   1   4        3.69        3.37      1.15 o
   8   1   4       16.12       14.30      1.72 o
   9   1   4       26.27       25.53      3.29 o
  10   1   4        1.32        4.18      3.04 o
  -9   2   4        5.19        5.75      2.35 o
  -8   2   4        4.67        5.01      6.93 o
  -7   2   4        6.81        8.66      2.02 o
  -6   2   4       20.39       20.93      2.02 o
  -5   2   4       95.04       79.38      2.92 o
  -4   2   4      214.60      217.98      4.35 o
  -3   2   4      232.34      241.47      3.62 o
  -2   2   4      888.70      933.44     11.53 o
  -1   2   4      631.01      597.95      7.47 o
   0   2   4       36.94       33.90      0.80 o
   1   2   4      115.47      123.00      1.69 o
   2   2   4     2438.45     2427.87     27.67 o
   3   2   4      586.70      614.91      7.26 o
   4   2   4      338.31      336.40      4.73 o
   5   2   4        9.03       11.74      0.93 o
   6   2   4      505.34      487.48      7.85 o
   7   2   4      133.69      121.95      3.62 o
   8   2   4       45.33       46.40      2.04 o
   9   2   4        7.61        5.77      1.59 o
  10   2   4        4.59        0.38      2.09 o
  -8   3   4        2.62        0.00      1.88 o
  -7   3   4      100.27      101.08      4.43 o
  -6   3   4      127.21      118.61      4.75 o
  -5   3   4      287.44      293.75      7.20 o
  -4   3   4     1246.14     1200.63     22.35 o
  -3   3   4      475.62      442.39     11.04 o
  -2   3   4      306.26      318.79      4.48 o
  -1   3   4     1288.53     1433.59     17.46 o
   0   3   4     2324.71     2563.26     29.20 o
   1   3   4      809.78      824.32      9.58 o
   2   3   4      719.90      797.65      9.29 o
   3   3   4     2212.50     2486.78     28.36 o
   4   3   4      184.01      203.74      3.01 o
   5   3   4      212.66      203.00      3.12 o
   6   3   4      683.82      662.18      9.98 o
   7   3   4      478.57      451.66      8.08 o
   8   3   4      107.96      108.12      3.11 o
   9   3   4      247.46      248.63      9.52 o
  10   3   4        1.48        5.03      2.02 o
  11   3   4        0.70        0.00      3.89 o
  -8   4   4       21.02       16.05      2.62 o
  -7   4   4       10.15       14.15      2.28 o
  -6   4   4        8.33        8.55      2.94 o
  -5   4   4       56.60       53.96      3.23 o
  -4   4   4      523.39      498.74      9.85 o
  -3   4   4       55.88       54.08      1.94 o
  -2   4   4       33.50       32.12      0.95 o
  -1   4   4      208.07      291.70      4.10 o
   0   4   4     1120.82     1249.96     16.10 o
   1   4   4      874.76      900.64     10.94 o
   2   4   4        5.17        8.69      0.65 o
   3   4   4      363.39      444.54      5.98 o
   4   4   4      288.07      267.11      3.80 o
   5   4   4       44.71       36.89      1.08 o
   6   4   4       19.56       19.21      1.02 o
   7   4   4      111.19      103.82      2.62 o
   8   4   4       27.11       30.03      1.70 o
   9   4   4        0.20        0.00      1.22 o
  10   4   4       24.98       26.77      2.62 o
  11   4   4       33.18       31.22      4.56 o
  -7   5   4        1.61        1.48      1.87 o
  -6   5   4        0.48        0.00      1.54 o
  -5   5   4       11.21       13.28      2.37 o
  -4   5   4       64.20       67.76      2.72 o
  -3   5   4       49.50       44.74      1.85 o
  -2   5   4       92.03       91.16      1.76 o
  -1   5   4      298.17      278.96      3.96 o
   0   5   4      328.14      331.59      4.56 o
   1   5   4       37.81       47.62      0.94 o
   2   5   4      548.58      540.53      6.69 o
   3   5   4      101.24       93.75      1.61 o
   4   5   4       26.71       19.95      0.77 o
   5   5   4       13.60        8.22      0.73 o
   6   5   4        0.62        0.50      0.75 o
   7   5   4        0.01        0.00      0.84 o
   8   5   4        1.36        0.00      1.04 o
   9   5   4        0.00        0.97      1.31 o
  10   5   4        4.29        8.78      2.14 o
  11   5   4       10.62        9.63      4.84 o
  -7   6   4        8.46        8.67      2.14 o
  -6   6   4        1.85        0.00      2.75 o
  -5   6   4      100.04       98.49      4.16 o
  -4   6   4        0.17        0.03      1.22 o
  -3   6   4      147.19      121.87      3.67 o
  -2   6   4      160.50      174.00      3.54 o
  -1   6   4      385.74      356.07      5.27 o
   0   6   4       71.90       74.62      1.46 o
   1   6   4      523.67      553.69      8.51 o
   2   6   4      111.03      108.96      1.72 o
   3   6   4      170.86      187.48      2.93 o
   4   6   4      115.28      109.79      2.16 o
   5   6   4       99.64      107.97      2.10 o
   6   6   4        7.52       10.05      1.33 o
   7   6   4       60.16       54.58      1.79 o
   8   6   4        3.30        4.04      1.04 o
   9   6   4        1.91        1.83      1.35 o
  10   6   4        2.59        2.29      1.87 o
  11   6   4        5.61        5.13      3.42 o
  -6   7   4       51.37       60.04      5.32 o
  -5   7   4      106.64      115.71      7.03 o
  -4   7   4      137.20      126.35      3.96 o
  -3   7   4      250.10      255.52      6.45 o
  -2   7   4        2.49        8.97      1.10 o
  -1   7   4        3.42        4.44      0.83 o
   0   7   4       18.63       23.24      0.95 o
   1   7   4       12.30       14.03      1.01 o
   2   7   4        0.93        2.68      0.44 o
   3   7   4      459.34      480.05      6.37 o
   4   7   4      255.81      250.83      3.92 o
   5   7   4       57.22       52.57      1.50 o
   6   7   4       14.55        9.67      0.93 o
   7   7   4        0.71        1.79      0.85 o
   8   7   4        3.96        5.43      1.13 o
   9   7   4      214.12      211.08     12.63 o
  10   7   4      118.35      132.81      7.79 o
  -6   8   4        0.01        0.00      2.66 o
  -5   8   4       23.99       34.39      4.18 o
  -4   8   4       18.08       18.28      2.27 o
  -3   8   4       96.61       82.60      3.96 o
  -2   8   4        0.59        1.66      1.41 o
  -1   8   4      105.54       80.85      2.85 o
   0   8   4      231.17      211.53      6.44 o
   1   8   4      218.35      216.30      4.64 o
   2   8   4     1125.81     1059.48     19.68 o
   3   8   4     1869.78     1918.75     31.05 o
   4   8   4      208.78      195.86      3.72 o
   5   8   4       98.65       81.72      2.08 o
   6   8   4      354.99      295.32      6.09 o
   7   8   4      101.41       88.56      3.17 o
   8   8   4       36.23       30.70      2.04 o
   9   8   4       10.42       16.56      1.90 o
  10   8   4       55.62       55.10      4.94 o
  -5   9   4       19.56       21.66      3.80 o
  -4   9   4      109.17      122.88      5.37 o
  -3   9   4       29.45       30.95      2.68 o
  -2   9   4       11.76       14.36      2.00 o
  -1   9   4       81.90       84.17      3.75 o
   0   9   4        2.18        3.55      1.12 o
   1   9   4      191.50      189.41      4.19 o
   2   9   4       51.62       55.61      1.82 o
   3   9   4       18.03       20.46      1.15 o
   4   9   4        3.91        2.64      0.88 o
   5   9   4       65.43       71.30      2.55 o
   6   9   4        6.34        3.69      1.17 o
   7   9   4        1.94        2.79      1.31 o
   8   9   4        0.91        1.10      1.29 o
   9   9   4        0.59        0.00      1.49 o
  10   9   4        1.74        1.14      2.85 o
  -4  10   4       11.39        5.51      3.23 o
  -3  10   4       36.54       42.83      3.16 o
  -2  10   4       64.81       60.17      3.35 o
  -1  10   4       53.26       52.46      3.09 o
   0  10   4       31.45       35.91      2.41 o
   1  10   4       15.18       16.41      1.46 o
   2  10   4        0.09        0.51      1.06 o
   3  10   4        2.61        4.08      1.09 o
   4  10   4       22.85       23.23      1.61 o
   5  10   4        0.45        0.00      1.27 o
   6  10   4       12.07        9.88      2.28 o
   7  10   4        0.58        2.23      1.68 o
   8  10   4       38.15       39.40      4.18 o
   9  10   4        0.06        0.00      1.88 o
  -2  11   4       23.61       27.52      2.85 o
  -1  11   4       15.49       18.24      3.23 o
   0  11   4        2.16        3.23      2.28 o
   1  11   4       15.65       14.25      2.66 o
   2  11   4       10.37       10.45      2.47 o
   3  11   4        3.43        3.99      2.09 o
   4  11   4        5.84        2.09      2.09 o
   5  11   4       24.90       31.73      3.23 o
   6  11   4       70.31       65.17      4.56 o
   8  11   4       16.52       19.19      3.61 o
  -1  12   4       57.89       68.59      5.32 o
   0  12   4       10.29       12.54      3.04 o
   1  12   4       63.57       63.27      4.75 o
   2  12   4       24.39       28.31      3.42 o
   3  12   4       72.43       74.86      4.94 o
   4  12   4       62.61       57.38      4.37 o
   5  12   4       28.54       24.70      3.23 o
   6  12   4       37.57       42.75      3.99 o
   7  12   4       25.49       28.12      3.61 o
   2  13   4       54.04       52.82      4.37 o
   3  13   4       20.50       19.19      3.23 o
   4  13   4        1.03        1.71      2.28 o
   5  13   4        0.04        0.57      2.28 o
  -3 -10   5        0.07        0.19      1.21 o
  -2 -10   5       11.33       10.77      1.27 o
  -1 -10   5        5.48        5.51      1.71 o
   0 -10   5        3.44        2.52      1.27 o
  -5  -9   5        3.17        3.23      2.09 o
  -4  -9   5        1.27        1.02      1.41 o
  -3  -9   5        0.94        0.00      2.18 o
  -2  -9   5        9.17        6.72      1.14 o
  -1  -9   5        7.11        9.31      1.21 o
   0  -9   5        1.62        1.71      1.21 o
   1  -9   5        3.86        4.21      1.41 o
   2  -9   5        1.36        0.19      2.28 o
  -6  -8   5        3.49        1.90      2.47 o
  -5  -8   5        1.05        0.00      1.90 o
  -4  -8   5        0.59        0.85      1.34 o
  -3  -8   5        0.00        0.00      1.14 o
  -2  -8   5       12.67        8.57      1.21 o
  -1  -8   5        2.04        1.23      1.07 o
   0  -8   5        8.08        7.71      1.27 o
   1  -8   5       20.81       19.18      1.68 o
   2  -8   5        1.24        0.55      1.46 o
   3  -8   5       45.43       43.32      3.99 o
   4  -8   5       39.63       35.91      4.18 o
  -7  -7   5       16.54       20.33      3.61 o
  -6  -7   5      128.98      140.79      7.60 o
  -5  -7   5        0.77        0.00      1.90 o
  -4  -7   5       47.01       53.56      5.13 o
  -3  -7   5       38.46       36.10      2.08 o
  -2  -7   5        4.78        3.57      1.90 o
  -1  -7   5       11.82       11.98      1.33 o
   0  -7   5      167.14      143.80      3.79 o
   1  -7   5       33.85       37.12      1.79 o
   2  -7   5       19.33       18.97      1.50 o
   3  -7   5       71.49       64.86      5.70 o
   4  -7   5      153.94      169.10      8.74 o
   5  -7   5        1.93        2.47      3.04 o
  -8  -6   5        0.02        0.74      2.19 o
  -7  -6   5       49.67       46.28      3.16 o
  -6  -6   5      135.86      139.23      5.17 o
  -5  -6   5        2.25        0.59      1.80 o
  -4  -6   5       51.30       49.56      2.16 o
  -3  -6   5       62.48       58.53      2.46 o
  -2  -6   5       38.96       35.70      1.94 o
  -1  -6   5       82.19       76.16      2.82 o
   0  -6   5        0.88        0.00      0.62 o
   1  -6   5        0.36        0.79      0.75 o
   2  -6   5      110.70      105.38      2.75 o
   3  -6   5        2.05        2.30      0.99 o
   4  -6   5       17.93       18.80      1.72 o
   5  -6   5       38.51       45.05      2.44 o
   6  -6   5        5.67        2.66      2.28 o
  -8  -5   5        1.46        0.00      2.14 o
  -7  -5   5        4.41        4.94      2.02 o
  -6  -5   5        1.46        3.13      1.61 o
  -5  -5   5        8.78        6.32      1.68 o
  -4  -5   5      125.44      131.70      4.31 o
  -3  -5   5        0.78        2.20      0.90 o
  -2  -5   5       93.00       94.40      2.26 o
  -1  -5   5        4.56        5.08      0.61 o
   0  -5   5        6.80        7.02      0.77 o
   1  -5   5       92.30       83.75      2.41 o
   2  -5   5       23.43       19.30      1.16 o
   3  -5   5        0.21        0.00      1.03 o
   4  -5   5        6.57        6.87      1.35 o
   5  -5   5       18.84       21.78      1.81 o
   6  -5   5        5.99        6.76      1.65 o
   7  -5   5        0.51        0.38      3.23 o
  -8  -4   5        4.08        3.80      3.04 o
  -7  -4   5        6.69        9.65      2.08 o
  -6  -4   5       19.29       27.06      3.13 o
  -5  -4   5        8.02       10.17      1.68 o
  -4  -4   5       14.76       14.83      1.16 o
  -3  -4   5        0.22        0.38      0.89 o
  -2  -4   5        2.20        1.66      0.73 o
  -1  -4   5       16.45       21.45      0.87 o
   0  -4   5        8.65        6.98      0.68 o
   1  -4   5      110.60      108.86      2.96 o
   2  -4   5        6.55        6.65      0.97 o
   3  -4   5        0.01        0.81      0.92 o
   4  -4   5      188.78      165.15      4.53 o
   5  -4   5        0.38        2.37      1.33 o
   6  -4   5       19.44       23.06      1.97 o
   7  -4   5        0.22        0.00      1.59 o
   8  -4   5        3.84        9.12      3.80 o
  -9  -3   5        4.78        5.89      3.42 o
  -8  -3   5        4.80        4.56      3.04 o
  -7  -3   5        0.07        0.00      1.78 o
  -6  -3   5        1.49        1.88      1.99 o
  -5  -3   5       17.04       14.52      1.54 o
  -4  -3   5        6.53        5.92      0.79 o
  -3  -3   5        1.51        0.09      0.92 o
  -2  -3   5        1.03        0.00      0.71 o
  -1  -3   5        0.05        0.79      0.59 o
   0  -3   5       46.88       47.07      1.61 o
   1  -3   5      184.72      219.39      3.64 o
   2  -3   5       36.86       41.00      1.25 o
   3  -3   5        2.95        2.73      0.58 o
   4  -3   5       60.07       68.68      1.89 o
   5  -3   5        0.74        1.29      0.90 o
   6  -3   5       97.58       92.24      3.39 o
   7  -3   5       97.99       99.75      3.69 o
   8  -3   5       76.67       76.38      6.27 o
  -9  -2   5        4.59       13.49      3.99 o
  -8  -2   5       11.29        7.22      3.23 o
  -7  -2   5        4.50        5.17      1.69 o
  -6  -2   5        0.78        0.00      1.21 o
  -5  -2   5       68.36       70.67      3.36 o
  -4  -2   5        5.62        3.05      0.86 o
  -3  -2   5      118.19      144.74      2.98 o
  -2  -2   5      112.75       99.01      1.78 o
  -1  -2   5      255.58      274.52      3.77 o
   0  -2   5     1901.45     1950.61     26.48 o
   1  -2   5     1028.77     1083.95     13.89 o
   2  -2   5       55.87       45.44      1.03 o
   3  -2   5      140.38      150.06      2.77 o
   4  -2   5      268.17      276.40      4.68 o
   5  -2   5      152.65      144.23      3.53 o
   6  -2   5        1.09        0.81      1.00 o
   7  -2   5       51.23       50.06      3.02 o
   8  -2   5        5.47        6.54      1.54 o
   9  -2   5        3.52        1.71      3.23 o
  -9  -1   5       40.26       42.33      3.33 o
  -8  -1   5        2.13        0.18      1.87 o
  -7  -1   5      166.71      150.84      5.50 o
  -6  -1   5       21.57       25.03      1.81 o
  -5  -1   5        3.73        1.87      1.65 o
  -4  -1   5        2.14        2.06      0.92 o
  -3  -1   5       46.62       42.75      1.33 o
  -2  -1   5      308.22      284.26      4.63 o
  -1  -1   5        3.25        3.38      0.57 o
   0  -1   5      192.13      251.57      3.53 o
   1  -1   5       52.91       50.59      1.06 o
   2  -1   5       44.39       44.65      1.22 o
   3  -1   5      164.15      147.43      2.50 o
   4  -1   5       38.10       37.48      1.18 o
   5  -1   5       32.63       35.62      1.43 o
   6  -1   5       34.40       27.01      1.53 o
   7  -1   5        4.29        4.15      1.19 o
   8  -1   5       26.63       22.17      1.83 o
   9  -1   5       22.62       24.20      2.60 o
  -9   0   5       48.79       48.78      3.56 o
  -8   0   5        2.53        4.31      1.94 o
  -7   0   5       79.69       89.88      6.27 o
  -6   0   5       19.93       20.17      2.02 o
  -5   0   5      121.75      116.71      3.65 o
  -4   0   5      141.90      148.81      3.01 o
  -3   0   5       47.13       54.46      1.43 o
  -2   0   5        0.11        0.00      0.53 o
  -1   0   5       83.09       94.53      1.53 o
   0   0   5        1.46        2.15      0.43 o
   1   0   5       53.49       49.04      1.08 o
   2   0   5       44.32       48.54      1.03 o
   3   0   5      559.80      542.81      7.27 o
   4   0   5       85.69       77.36      1.75 o
   5   0   5       64.19       67.65      1.72 o
   6   0   5       32.17       33.93      1.52 o
   7   0   5       21.85       22.85      2.29 o
   8   0   5       55.55       53.51      3.16 o
   9   0   5        2.94        7.41      2.02 o
  10   0   5       15.44       15.42      2.48 o
  -8   1   5        3.92        3.55      3.51 o
  -7   1   5       11.02       12.34      3.70 o
  -6   1   5        2.04        4.78      2.37 o
  -5   1   5        0.01        0.00      0.99 o
  -4   1   5       48.66       47.09      1.73 o
  -3   1   5        6.86        9.28      0.87 o
  -2   1   5       30.64       28.80      0.96 o
  -1   1   5      366.65      361.16      4.98 o
   0   1   5       65.44       70.68      1.26 o
   1   1   5      336.39      344.82      4.44 o
   2   1   5      175.75      158.91      2.28 o
   3   1   5      128.46      123.48      1.93 o
   4   1   5        4.68        4.95      0.63 o
   5   1   5      178.04      167.73      2.76 o
   6   1   5        7.86        8.48      1.08 o
   7   1   5        8.16        8.41      1.25 o
   8   1   5        8.46        6.71      1.55 o
   9   1   5        2.31        4.75      1.88 o
  10   1   5        3.96        4.56      2.15 o
  -8   2   5       24.14       31.49      3.02 o
  -7   2   5       20.52       20.17      2.47 o
  -6   2   5       47.27       45.24      2.89 o
  -5   2   5      489.35      493.31     17.97 o
  -4   2   5       41.51       44.63      2.57 o
  -3   2   5      162.32      158.44      3.07 o
  -2   2   5       16.03       17.29      1.05 o
  -1   2   5        5.81        3.74      0.56 o
   0   2   5       72.77       73.23      3.13 o
   1   2   5      351.07      344.53      4.44 o
   2   2   5      113.09       97.26      1.57 o
   3   2   5      163.73      177.41      2.53 o
   4   2   5      222.32      228.41      3.41 o
   5   2   5        1.17        0.88      0.64 o
   6   2   5      223.38      222.04      4.38 o
   7   2   5      724.09      656.78     12.94 o
   8   2   5        1.11        2.46      1.35 o
   9   2   5        1.60        1.99      1.99 o
  10   2   5        0.52        0.47      1.94 o
  -8   3   5        4.17        3.51      2.15 o
  -7   3   5       22.27       21.65      2.48 o
  -6   3   5      116.57      120.07      4.84 o
  -5   3   5        0.02        0.47      1.24 o
  -4   3   5       42.27       43.38      1.87 o
  -3   3   5      296.82      272.62      4.73 o
  -2   3   5       79.35       76.67      1.72 o
  -1   3   5      734.21      689.43      9.14 o
   0   3   5      692.16      725.03      8.96 o
   1   3   5      345.89      319.98      4.16 o
   2   3   5      157.41      151.58      2.20 o
   3   3   5      657.49      671.78      8.37 o
   4   3   5        2.32        4.05      0.65 o
   5   3   5       19.39       23.16      1.03 o
   6   3   5      286.08      267.63      5.16 o
   7   3   5      909.36      887.16     17.36 o
   8   3   5       29.46       30.32      1.71 o
   9   3   5       23.15       24.85      2.00 o
  10   3   5       25.71       26.63      2.69 o
  -8   4   5       58.66       57.85      3.83 o
  -7   4   5       25.72       18.47      2.94 o
  -6   4   5        0.41        2.64      1.68 o
  -5   4   5       84.76       86.59      3.96 o
  -4   4   5       12.18       16.11      1.35 o
  -3   4   5        0.33        0.00      0.85 o
  -2   4   5      216.13      221.33      3.38 o
  -1   4   5      130.22      148.85      2.39 o
   0   4   5      363.87      364.35      5.37 o
   1   4   5       13.65       18.05      0.64 o
   2   4   5       27.86       25.43      0.73 o
   3   4   5       73.75       72.96      1.34 o
   4   4   5      162.53      168.19      2.66 o
   5   4   5      953.73      945.71     13.27 o
   6   4   5       46.31       53.29      1.54 o
   7   4   5       46.25       44.38      1.73 o
   8   4   5       30.19       33.91      1.83 o
   9   4   5      116.48      107.14      4.88 o
  10   4   5        1.88        4.82      2.08 o
  11   4   5       13.11       15.26      4.56 o
  -7   5   5        0.00        1.83      1.94 o
  -6   5   5       34.53       36.83      6.65 o
  -5   5   5       15.26       16.76      2.08 o
  -4   5   5       32.57       38.08      2.57 o
  -3   5   5      120.57      117.22      3.37 o
  -2   5   5      183.24      185.27      2.97 o
  -1   5   5      349.98      339.87      4.81 o
   0   5   5        7.81        6.06      0.62 o
   1   5   5      452.85      448.28      5.69 o
   2   5   5      252.82      236.61      3.20 o
   3   5   5       52.79       57.71      1.18 o
   4   5   5      257.19      266.31      3.87 o
   5   5   5       39.94       42.36      1.29 o
   6   5   5        6.36        9.86      1.16 o
   7   5   5       24.40       24.32      1.34 o
   8   5   5        2.83        3.66      1.21 o
   9   5   5        2.57        4.91      1.27 o
  10   5   5        0.45        0.00      1.75 o
  11   5   5        2.79        4.94      2.19 o
  -7   6   5       31.90       30.15      3.70 o
  -6   6   5       48.13       58.11      3.49 o
  -5   6   5       13.40       11.04      1.92 o
  -4   6   5       34.54       40.20      2.30 o
  -3   6   5      109.58      105.12      3.46 o
  -2   6   5       95.23       89.45      3.10 o
  -1   6   5      121.28      103.46      2.04 o
   0   6   5       28.57       24.14      0.97 o
   1   6   5        7.25        7.20      0.63 o
   2   6   5      162.95      156.16      2.38 o
   3   6   5      190.99      190.10      3.05 o
   4   6   5        1.22        3.93      0.70 o
   5   6   5       39.11       45.00      1.56 o
   6   6   5        0.07        0.92      0.89 o
   7   6   5       61.45       53.34      1.83 o
   8   6   5        1.00        0.76      0.99 o
   9   6   5        2.83        4.18      1.45 o
  10   6   5        6.82        8.95      2.19 o
  11   6   5        4.06        5.43      2.14 o
  -6   7   5        3.13        5.70      3.23 o
  -5   7   5      111.24       99.81      4.33 o
  -4   7   5       65.49       70.93      4.84 o
  -3   7   5       29.45       20.42      1.64 o
  -2   7   5       20.51       16.33      1.42 o
  -1   7   5       22.20       19.22      1.29 o
   0   7   5       25.17       27.68      0.96 o
   1   7   5      111.94      116.38      2.62 o
   2   7   5      158.67      149.68      2.51 o
   3   7   5      133.62      131.99      2.48 o
   4   7   5       29.19       34.66      1.24 o
   5   7   5      155.07      150.64      2.91 o
   6   7   5        0.03        0.00      0.77 o
   7   7   5       23.41       31.16      2.00 o
   8   7   5       84.13       81.64      2.67 o
   9   7   5       92.07       85.31      3.20 o
  10   7   5       75.39       85.69      6.08 o
  -5   8   5       83.98       94.24      6.65 o
  -4   8   5       65.82       72.01      5.32 o
  -3   8   5        1.15        0.00      1.68 o
  -2   8   5        2.78        4.14      1.24 o
  -1   8   5       96.38       73.15      2.26 o
   0   8   5       85.88       82.09      2.10 o
   1   8   5       39.28       47.08      1.53 o
   2   8   5        6.91        7.43      0.78 o
   3   8   5       61.46       64.34      1.52 o
   4   8   5       69.17       67.37      1.59 o
   5   8   5        5.16        8.43      0.80 o
   6   8   5      277.82      257.06      5.29 o
   7   8   5      133.94      118.03      5.14 o
   8   8   5       35.09       37.83      2.18 o
   9   8   5        3.57        0.76      1.75 o
  10   8   5       12.09       19.95      3.80 o
  -4   9   5        3.56        5.32      3.04 o
  -3   9   5       31.03       25.07      2.62 o
  -2   9   5      152.95      142.07      5.50 o
  -1   9   5      181.00      156.48      5.64 o
   0   9   5      219.55      217.14      7.04 o
   1   9   5      236.78      229.54      5.76 o
   2   9   5      207.22      201.98      4.50 o
   3   9   5       62.57       64.55      2.10 o
   4   9   5      139.58      132.96      3.29 o
   5   9   5       32.47       34.05      1.83 o
   6   9   5       23.55       28.76      2.85 o
   7   9   5       25.06       19.31      2.02 o
   8   9   5        0.03        0.00      1.27 o
   9   9   5        0.61        0.00      1.75 o
  10   9   5        9.84        7.60      3.23 o
  -3  10   5        1.85        0.65      2.00 o
  -2  10   5       28.00       36.75      2.87 o
  -1  10   5       89.89       75.82      3.76 o
   0  10   5        1.00        2.07      1.54 o
   1  10   5       40.31       35.15      3.61 o
   2  10   5        1.45        0.00      1.32 o
   3  10   5        0.44        0.76      1.34 o
   4  10   5        0.12        0.09      1.34 o
   5  10   5        1.20        0.46      2.28 o
   6  10   5       24.50       25.59      2.27 o
   7  10   5       27.48       27.18      2.41 o
   8  10   5       46.94       50.83      3.22 o
   9  10   5       11.38       13.19      5.32 o
  -2  11   5        4.02        2.90      1.94 o
  -1  11   5       10.95        7.97      2.00 o
   0  11   5       60.96       56.82      3.22 o
   1  11   5       12.65       14.54      1.94 o
   2  11   5       17.11       16.71      2.09 o
   3  11   5        0.51        0.00      1.34 o
   4  11   5       91.91       89.59      5.13 o
   5  11   5       69.59       73.36      3.42 o
   6  11   5      114.10      120.64      5.79 o
   7  11   5        0.04        0.00      1.80 o
   8  11   5       23.06       28.10      2.62 o
  -1  12   5       66.30       66.31      5.70 o
   0  12   5        6.87        5.13      2.85 o
   1  12   5       55.82       58.90      5.13 o
   2  12   5      145.39      153.14      8.17 o
   3  12   5      115.10      117.23      6.65 o
   4  12   5       67.02       65.17      4.56 o
   5  12   5        0.80        2.66      2.47 o
   6  12   5        0.92        3.61      2.66 o
   7  12   5       17.39       14.63      3.23 o
   2  13   5        0.33        1.33      2.47 o
   3  13   5       13.16       16.15      3.23 o
   4  13   5        1.17        0.00      2.28 o
   5  13   5       60.34       65.74      5.13 o
  -4  -9   6        3.40        3.04      2.28 o
  -3  -9   6        0.66        3.13      2.56 o
  -2  -9   6       15.56       16.63      1.68 o
  -1  -9   6        7.87        9.34      1.48 o
   0  -9   6        8.84       11.78      1.61 o
   1  -9   6        0.01        0.00      2.09 o
  -5  -8   6        3.49        1.71      2.47 o
  -4  -8   6       11.85       11.59      2.66 o
  -3  -8   6        0.01        0.00      1.41 o
  -2  -8   6        0.28        0.00      1.71 o
  -1  -8   6        4.89        2.75      1.21 o
   0  -8   6        0.86        1.14      1.27 o
   1  -8   6        2.01        3.61      1.48 o
   2  -8   6        1.70        1.14      2.28 o
   3  -8   6        2.96        4.94      2.85 o
  -6  -7   6        8.47        9.69      3.04 o
  -5  -7   6        4.48        5.51      2.47 o
  -4  -7   6       14.97       22.80      2.85 o
  -3  -7   6        0.01        0.00      1.34 o
  -2  -7   6        0.78        2.08      1.99 o
  -1  -7   6       18.19       14.62      1.99 o
   0  -7   6       21.42       23.78      1.49 o
   1  -7   6       52.68       46.63      6.55 o
   2  -7   6       16.76       19.65      2.08 o
   3  -7   6        2.09        4.18      2.66 o
   4  -7   6       95.88       84.93      5.89 o
   5  -7   6       32.77       53.01      5.13 o
  -7  -6   6        0.10        4.18      2.85 o
  -6  -6   6        0.29        0.00      2.47 o
  -5  -6   6       43.20       47.69      3.99 o
  -4  -6   6       32.90       26.22      3.04 o
  -3  -6   6       99.12       87.31      3.56 o
  -2  -6   6       24.94       34.13      3.61 o
  -1  -6   6        0.26        0.00      2.66 o
   0  -6   6        5.20        5.41      1.23 o
   1  -6   6        2.96        3.05      1.13 o
   2  -6   6       21.33       19.22      1.61 o
   3  -6   6        5.19        8.77      1.75 o
   4  -6   6        0.15        2.55      1.64 o
   5  -6   6       11.91       12.54      1.84 o
   6  -6   6        5.82        4.23      2.48 o
  -7  -5   6        0.67        1.89      2.08 o
  -6  -5   6        6.43        5.03      1.88 o
  -5  -5   6       20.92       22.45      2.21 o
  -4  -5   6       16.87       19.83      1.94 o
  -3  -5   6       55.50       63.31      2.45 o
  -2  -5   6        6.23        7.20      0.89 o
  -1  -5   6       76.95       76.93      1.68 o
   0  -5   6       27.73       32.29      1.04 o
   1  -5   6        0.43        0.47      0.85 o
   2  -5   6       40.89       44.46      1.78 o
   3  -5   6       26.80       23.39      1.75 o
   4  -5   6        0.03        0.92      1.26 o
   5  -5   6        0.22        0.00      1.37 o
   6  -5   6        1.01        1.56      1.65 o
   7  -5   6       13.84       18.81      3.99 o
  -8  -4   6        4.37        0.00      2.85 o
  -7  -4   6       19.46       19.28      2.54 o
  -6  -4   6        2.65        2.26      1.78 o
  -5  -4   6        4.65        5.86      1.73 o
  -4  -4   6       44.45       46.18      5.13 o
  -3  -4   6       31.74       29.47      1.71 o
  -2  -4   6       31.59       34.47      1.27 o
  -1  -4   6       15.34       12.75      1.23 o
   0  -4   6        0.20        0.22      0.67 o
   1  -4   6        7.42        5.85      0.77 o
   2  -4   6       84.78       83.23      2.40 o
   3  -4   6       19.80       19.39      1.33 o
   4  -4   6       11.22        9.46      1.45 o
   5  -4   6       61.55       66.09      5.99 o
   6  -4   6       18.57       25.32      2.03 o
   7  -4   6        5.16        6.08      3.23 o
  -8  -3   6        2.66        6.08      3.23 o
  -7  -3   6       25.75       23.88      2.68 o
  -6  -3   6        0.47        4.13      1.81 o
  -5  -3   6        8.38       10.09      1.81 o
  -4  -3   6       95.96       88.32      3.69 o
  -3  -3   6      114.63      123.73      3.12 o
  -2  -3   6        1.25        0.89      0.88 o
  -1  -3   6      755.78      716.23     10.88 o
   0  -3   6       84.72       86.16      1.92 o
   1  -3   6      350.65      327.26      5.29 o
   2  -3   6      157.69      155.44      3.78 o
   3  -3   6       31.91       37.59      2.61 o
   4  -3   6       61.05       55.04      2.41 o
   5  -3   6        0.02        0.03      1.26 o
   6  -3   6       22.60       25.06      2.46 o
   7  -3   6       19.45       17.45      3.13 o
   8  -3   6       15.47       17.48      4.18 o
  -8  -2   6       55.85       59.47      5.51 o
  -7  -2   6       89.26       82.27      5.70 o
  -6  -2   6       78.75       73.56      3.22 o
  -5  -2   6       39.80       47.81      2.21 o
  -4  -2   6       18.04       19.60      1.36 o
  -3  -2   6       22.44       27.87      1.45 o
  -2  -2   6       41.32       34.82      1.05 o
  -1  -2   6       17.48       20.75      0.73 o
   0  -2   6       19.71       22.13      0.73 o
   1  -2   6       10.72       10.48      0.58 o
   2  -2   6      153.70      143.63      2.27 o
   3  -2   6       19.89       13.61      0.79 o
   4  -2   6       19.03       26.56      1.16 o
   5  -2   6        0.69        0.21      0.92 o
   6  -2   6        0.20        0.00      1.07 o
   7  -2   6      127.19      128.43      4.08 o
   8  -2   6        7.50        6.84      3.42 o
   9  -2   6        0.15        0.00      3.23 o
  -8  -1   6       15.68       19.93      2.75 o
  -7  -1   6        7.50        6.65      2.47 o
  -6  -1   6        1.83        0.18      1.28 o
  -5  -1   6       25.30       27.05      1.75 o
  -4  -1   6      108.56      102.07      3.26 o
  -3  -1   6       70.44       66.60      1.78 o
  -2  -1   6       11.40       11.55      1.05 o
  -1  -1   6       31.77       34.96      1.15 o
   0  -1   6       91.50       86.61      1.84 o
   1  -1   6       47.59       48.67      1.34 o
   2  -1   6      188.81      181.73      3.56 o
   3  -1   6       52.84       57.46      2.07 o
   4  -1   6       87.60       75.57      1.76 o
   5  -1   6       38.12       47.38      1.86 o
   6  -1   6       22.41       24.12      1.57 o
   7  -1   6        0.12        0.00      1.26 o
   8  -1   6        0.14        0.00      1.33 o
   9  -1   6       28.56       35.46      2.95 o
  -8   0   6        1.56        6.08      2.19 o
  -7   0   6        8.45        7.86      3.23 o
  -6   0   6       56.24       56.47      3.16 o
  -5   0   6       13.23       10.83      1.45 o
  -4   0   6        0.83        0.00      0.98 o
  -3   0   6       18.97       16.79      0.97 o
  -2   0   6       19.32       21.16      0.93 o
  -1   0   6        9.30        6.89      0.62 o
   0   0   6        4.11        1.06      0.51 o
   1   0   6      100.15       77.11      1.49 o
   2   0   6      202.73      201.88      3.04 o
   3   0   6      157.32      143.50      2.51 o
   4   0   6       53.89       60.90      1.48 o
   5   0   6      145.00      125.14      2.65 o
   6   0   6       45.81       45.55      1.94 o
   7   0   6        6.97        6.73      2.09 o
   8   0   6       70.69       61.48      2.81 o
   9   0   6        2.27        2.19      1.92 o
  10   0   6        0.01        0.00      2.00 o
  -8   1   6       13.92       15.55      2.54 o
  -7   1   6       23.76       21.14      2.46 o
  -6   1   6      186.60      169.49      6.27 o
  -5   1   6        2.53        2.19      1.46 o
  -4   1   6       73.72       68.31      2.37 o
  -3   1   6      158.46      155.20      2.86 o
  -2   1   6      430.30      402.80      6.05 o
  -1   1   6      103.84      103.72      1.88 o
   0   1   6       74.92       63.84      1.46 o
   1   1   6      324.82      273.65      4.18 o
   2   1   6      135.82      159.15      2.49 o
   3   1   6      660.99      591.83      8.46 o
   4   1   6       88.42       98.67      1.89 o
   5   1   6        0.80        0.00      0.77 o
   6   1   6      122.77      127.24      3.02 o
   7   1   6       40.83       40.06      2.14 o
   8   1   6        1.55        1.68      1.31 o
   9   1   6        4.07        7.69      2.02 o
  10   1   6        0.52        1.01      2.05 o
  -8   2   6        2.53        1.23      2.14 o
  -7   2   6       29.96       37.10      3.02 o
  -6   2   6       89.64       98.33      8.55 o
  -5   2   6       19.21       20.45      2.08 o
  -4   2   6     1690.49     1698.54     31.29 o
  -3   2   6       66.75       69.40      1.88 o
  -2   2   6       64.65       61.18      1.55 o
  -1   2   6     1118.91     1191.31     16.65 o
   0   2   6      292.29      276.54      3.73 o
   1   2   6      344.78      389.97      5.04 o
   2   2   6       35.10       55.36      1.26 o
   3   2   6      627.40      677.45      9.63 o
   4   2   6      167.05      173.02      2.97 o
   5   2   6       40.21       37.36      1.91 o
   6   2   6      382.80      375.07      6.24 o
   7   2   6       53.01       48.14      2.03 o
   8   2   6       94.81       84.69      3.22 o
   9   2   6      137.96      130.75      5.23 o
  10   2   6        3.33        4.56      2.15 o
  -8   3   6       15.01       20.10      2.75 o
  -7   3   6        0.46        0.77      1.94 o
  -6   3   6       16.09       17.89      3.23 o
  -5   3   6        7.83       11.20      1.87 o
  -4   3   6      782.97      767.69     16.81 o
  -3   3   6       39.55       43.86      1.82 o
  -2   3   6        7.42        8.23      0.90 o
  -1   3   6      452.40      502.63      6.48 o
   0   3   6      333.25      375.24      4.66 o
   1   3   6      181.42      172.52      2.39 o
   2   3   6      235.06      240.17      3.18 o
   3   3   6      160.25      195.04      2.82 o
   4   3   6       15.98       20.05      1.02 o
   5   3   6        8.15        6.60      0.86 o
   6   3   6       22.83       27.17      1.50 o
   7   3   6       99.43       90.44      2.73 o
   8   3   6       32.60       31.00      1.81 o
   9   3   6       14.93       13.78      3.74 o
  10   3   6       26.22       25.21      5.13 o
  -7   4   6        2.11        1.70      2.00 o
  -6   4   6        0.01        0.39      2.37 o
  -5   4   6       59.34       46.36      2.96 o
  -4   4   6       21.83       25.40      1.90 o
  -3   4   6      158.98      143.39      3.28 o
  -2   4   6      638.44      596.50      9.45 o
  -1   4   6        5.14        6.39      0.69 o
   0   4   6      243.33      225.87      3.16 o
   1   4   6      194.97      200.77      2.86 o
   2   4   6       32.60       31.51      0.90 o
   3   4   6      203.49      184.40      2.69 o
   4   4   6      120.33      115.48      2.09 o
   5   4   6       60.92       51.20      1.41 o
   6   4   6        0.03        0.00      0.91 o
   7   4   6        0.33        0.82      0.99 o
   8   4   6        0.99        0.75      1.20 o
   9   4   6       11.63       10.67      1.72 o
  10   4   6        2.05        3.28      2.08 o
  -7   5   6        7.86        5.40      6.36 o
  -6   5   6        9.40        7.75      2.08 o
  -5   5   6       21.27       25.51      2.42 o
  -4   5   6       68.37       61.21      3.29 o
  -3   5   6       91.41       87.18      2.70 o
  -2   5   6      173.22      171.88      3.30 o
  -1   5   6       36.65       45.98      1.31 o
   0   5   6      765.20      738.90      9.83 o
   1   5   6       14.59       19.56      0.78 o
   2   5   6      379.46      354.31      4.66 o
   3   5   6      269.39      280.81      3.82 o
   4   5   6        0.59        0.75      0.68 o
   5   5   6      315.72      299.80      4.45 o
   6   5   6       11.89       10.48      1.09 o
   7   5   6        0.68        0.11      0.97 o
   8   5   6        3.30        1.66      1.36 o
   9   5   6        0.01        0.00      1.16 o
  10   5   6        1.59        1.70      1.92 o
  -6   6   6       64.48       67.20      3.81 o
  -5   6   6       70.75       68.06      3.68 o
  -4   6   6      155.58      161.61     10.45 o
  -3   6   6       93.09       87.44      3.19 o
  -2   6   6       76.74       93.32      3.57 o
  -1   6   6       55.68       58.69      1.69 o
   0   6   6       32.27       35.61      1.10 o
   1   6   6        3.61        5.24      0.60 o
   2   6   6       35.65       30.83      0.91 o
   3   6   6       97.66       99.34      1.71 o
   4   6   6       45.01       50.25      1.46 o
   5   6   6       80.13       68.25      1.85 o
   6   6   6        3.42        6.77      1.47 o
   7   6   6        9.35        6.51      1.59 o
   8   6   6       21.10       21.88      1.64 o
   9   6   6       60.55       72.66      3.07 o
  10   6   6      157.49      160.77      6.18 o
  -6   7   6        4.97        8.74      3.42 o
  -5   7   6       22.60       26.60      3.80 o
  -4   7   6       45.92       52.92      3.08 o
  -3   7   6       21.65       24.66      1.86 o
  -2   7   6       29.17       26.19      2.39 o
  -1   7   6      108.86       84.76      2.74 o
   0   7   6      175.79      152.54      3.67 o
   1   7   6       40.27       40.82      1.30 o
   2   7   6     2183.59     2139.29     29.19 o
   3   7   6     1436.13     1380.53     20.70 o
   4   7   6      338.50      323.34      5.37 o
   5   7   6      263.70      239.00      4.55 o
   6   7   6      133.38      102.87      2.53 o
   7   7   6      166.35      145.73      3.29 o
   8   7   6       58.05       56.14      2.52 o
   9   7   6       10.60       11.61      1.80 o
  10   7   6       19.03       21.48      3.70 o
  -5   8   6      100.20      107.92      7.41 o
  -4   8   6      105.74       96.90      6.46 o
  -3   8   6       57.91       68.80      4.37 o
  -2   8   6       10.02        9.77      1.42 o
  -1   8   6        1.65        0.17      0.96 o
   0   8   6       98.44      103.21      2.79 o
   1   8   6       55.83       53.06      1.87 o
   2   8   6      105.14      117.62      2.69 o
   3   8   6      132.19      140.07      2.67 o
   4   8   6       20.22       21.46      1.06 o
   5   8   6        1.84        1.59      0.78 o
   6   8   6        5.08       11.90      1.04 o
   7   8   6       13.38       13.19      1.30 o
   8   8   6        3.52        3.44      1.68 o
   9   8   6       15.51       18.20      4.27 o
  10   8   6        0.12        1.52      2.85 o
  -4   9   6        1.17        0.00      2.66 o
  -3   9   6       39.46       55.10      4.75 o
  -2   9   6      154.15      150.97      5.91 o
  -1   9   6      107.49      100.85      6.55 o
   0   9   6       58.06       54.01      3.09 o
   1   9   6        8.35        9.53      1.57 o
   2   9   6       48.39       49.12      2.26 o
   3   9   6        2.05        2.93      1.13 o
   4   9   6        5.70        5.36      1.27 o
   5   9   6        8.91        9.35      1.81 o
   6   9   6        0.47        2.12      1.54 o
   7   9   6        9.90       10.38      3.42 o
   8   9   6       10.71        8.26      2.08 o
   9   9   6        0.66        1.71      2.47 o
  10   9   6        5.95        6.65      3.23 o
  -3  10   6       51.83       49.59      5.13 o
  -2  10   6       24.78       26.09      2.68 o
  -1  10   6       10.62       13.17      2.14 o
   0  10   6       23.38       23.52      2.41 o
   1  10   6        5.36        2.85      2.28 o
   2  10   6        2.14        2.19      1.54 o
   3  10   6        5.05        6.70      1.60 o
   4  10   6        1.27        0.00      1.32 o
   5  10   6       25.07       24.58      2.21 o
   6  10   6       64.31       70.45      3.56 o
   7  10   6       48.47       47.02      3.09 o
   8  10   6       17.33       25.44      2.94 o
   9  10   6        9.80        3.99      3.04 o
  -2  11   6       54.27       52.18      3.62 o
  -1  11   6       68.46       69.71      4.27 o
   0  11   6       53.20       52.15      3.99 o
   1  11   6       74.40       94.39      5.70 o
   2  11   6       23.45       23.75      2.35 o
   3  11   6       48.84       50.84      3.02 o
   4  11   6      120.06      112.24      4.50 o
   5  11   6       59.55       58.05      3.99 o
   6  11   6       67.87       74.77      3.75 o
   7  11   6       16.67       20.41      3.32 o
   8  11   6       11.90       19.59      3.99 o
   0  12   6       29.93       26.00      2.75 o
   1  12   6       39.51       46.36      4.75 o
   2  12   6      213.90      203.11     10.26 o
   3  12   6       21.64       23.56      3.61 o
   4  12   6       12.01       11.21      3.04 o
   5  12   6       19.46       19.00      3.23 o
   6  12   6       31.02       37.62      4.18 o
   7  12   6        1.62        0.00      2.47 o
   2  13   6       13.06       17.48      3.61 o
   3  13   6       14.57       22.80      3.61 o
   4  13   6        0.74        2.85      2.66 o
   5  13   6        0.12        0.00      2.47 o
  -4  -8   7        7.51        6.84      2.66 o
  -3  -8   7       20.43       17.48      2.85 o
  -2  -8   7        4.71        7.22      2.28 o
  -1  -8   7        1.33        1.23      1.48 o
   0  -8   7       10.66        4.75      2.28 o
   1  -8   7       10.18       10.64      2.66 o
   2  -8   7        1.70        1.14      2.66 o
  -5  -7   7        0.36        0.00      2.66 o
  -4  -7   7       20.99       18.43      3.04 o
  -3  -7   7       25.74       25.08      3.04 o
  -2  -7   7        9.28        9.41      1.68 o
  -1  -7   7        8.99        9.24      2.09 o
   0  -7   7        0.19        0.82      1.18 o
   1  -7   7        9.44       11.04      1.87 o
   2  -7   7        5.26        6.16      1.81 o
   3  -7   7        0.03        0.00      2.47 o
   4  -7   7       10.66        7.41      3.42 o
  -6  -6   7        1.32        0.00      2.85 o
  -5  -6   7        1.29        0.00      2.47 o
  -4  -6   7       16.82       16.72      3.04 o
  -3  -6   7        0.43        1.90      2.09 o
  -2  -6   7        3.64        7.13      1.54 o
  -1  -6   7        8.18        8.05      1.61 o
   0  -6   7        0.04        0.00      1.35 o
   1  -6   7        0.97        0.00      1.20 o
   2  -6   7        0.35        0.47      1.48 o
   3  -6   7        0.01        0.44      1.73 o
   4  -6   7        2.28        3.73      2.94 o
   5  -6   7       17.29       17.48      3.80 o
  -7  -5   7        1.58        0.85      2.19 o
  -6  -5   7        1.27        2.24      2.08 o
  -5  -5   7       37.20       41.94      3.61 o
  -4  -5   7        9.56        9.78      1.81 o
  -3  -5   7       14.51       17.70      1.94 o
  -2  -5   7        1.62        2.28      1.21 o
  -1  -5   7        4.47        4.51      1.17 o
   0  -5   7        0.01        0.40      1.01 o
   1  -5   7        0.00        0.00      0.94 o
   2  -5   7        3.70        2.03      1.33 o
   3  -5   7       10.78       14.13      1.61 o
   4  -5   7        4.21        2.69      1.45 o
   5  -5   7        8.82        7.24      1.70 o
   6  -5   7        0.01        0.00      2.15 o
  -7  -4   7        0.14        0.00      2.66 o
  -6  -4   7        0.11        0.00      1.73 o
  -5  -4   7        3.65        3.80      1.81 o
  -4  -4   7       11.20       10.94      1.81 o
  -3  -4   7       70.57       73.33      3.61 o
  -2  -4   7      122.58      124.56      3.69 o
  -1  -4   7       42.99       43.39      1.82 o
   0  -4   7       30.98       31.21      1.32 o
   1  -4   7        3.75        4.18      0.99 o
   2  -4   7        2.30        2.85      1.43 o
   3  -4   7        1.33        1.29      1.23 o
   4  -4   7        7.84        5.13      2.28 o
   5  -4   7        4.61        1.30      1.36 o
   6  -4   7       10.78       15.03      1.98 o
   7  -4   7       55.86       60.04      5.70 o
  -7  -3   7       12.70       12.54      3.42 o
  -6  -3   7        0.21        1.42      1.88 o
  -5  -3   7        0.11        0.00      1.73 o
  -4  -3   7       16.07       15.74      2.08 o
  -3  -3   7      138.51      140.12      4.97 o
  -2  -3   7        3.93        3.82      1.17 o
  -1  -3   7       91.46       95.15      2.36 o
   0  -3   7     1138.01     1090.28     16.37 o
   1  -3   7       97.35      103.72      2.46 o
   2  -3   7      108.95      110.31      2.97 o
   3  -3   7      197.97      202.24      7.68 o
   4  -3   7       23.04       22.55      2.48 o
   5  -3   7       61.80       68.44      2.92 o
   6  -3   7        0.04        0.14      1.48 o
   7  -3   7       10.03        9.88      3.42 o
   8  -3   7        1.19        4.18      3.42 o
  -7  -2   7       45.30       49.21      4.94 o
  -6  -2   7       44.50       47.89      3.42 o
  -5  -2   7        0.96        1.74      1.73 o
  -4  -2   7        0.34        2.72      1.51 o
  -3  -2   7        4.76        4.08      0.92 o
  -2  -2   7       46.73       43.31      1.47 o
  -1  -2   7       84.94       79.76      1.74 o
   0  -2   7      618.80      601.07      8.59 o
   1  -2   7       44.35       39.83      1.19 o
   2  -2   7        0.22        0.00      0.61 o
   3  -2   7        8.19       10.80      1.02 o
   4  -2   7       10.69       14.56      1.14 o
   5  -2   7        8.61       11.84      1.23 o
   6  -2   7       18.88       18.99      1.93 o
   7  -2   7        4.26        5.07      2.00 o
   8  -2   7       11.78       11.40      3.80 o
  -8  -1   7        3.95        1.71      3.04 o
  -7  -1   7        0.01        0.00      2.66 o
  -6  -1   7        1.44        3.03      1.64 o
  -5  -1   7       11.24        8.85      2.09 o
  -4  -1   7       57.31       54.91      2.73 o
  -3  -1   7       24.21       28.54      1.68 o
  -2  -1   7       26.21       30.40      1.23 o
  -1  -1   7       12.16       10.32      0.99 o
   0  -1   7        0.07        0.11      0.87 o
   1  -1   7       29.85       25.44      1.09 o
   2  -1   7      336.77      292.57      4.93 o
   3  -1   7       11.49        8.70      1.23 o
   4  -1   7      164.59      149.31      3.67 o
   5  -1   7       57.68       63.17      2.21 o
   6  -1   7        2.60        4.35      1.25 o
   7  -1   7       31.90       35.75      2.11 o
   8  -1   7        2.18        4.11      1.87 o
   9  -1   7        8.72       10.07      3.80 o
  -8   0   7        4.97        4.62      3.51 o
  -7   0   7        5.43        3.60      1.87 o
  -6   0   7        3.17        3.62      1.60 o
  -5   0   7        0.16        0.66      1.46 o
  -4   0   7        0.79        0.00      1.31 o
  -3   0   7       17.67       18.49      1.77 o
  -2   0   7       19.92       22.05      1.39 o
  -1   0   7       12.70       16.95      0.93 o
   0   0   7       83.64       93.45      1.93 o
   1   0   7       94.53       88.97      1.86 o
   2   0   7        7.28        9.35      0.92 o
   3   0   7       64.45       66.13      1.65 o
   4   0   7       44.24       37.79      1.43 o
   5   0   7        0.31        1.56      1.02 o
   6   0   7       27.73       26.37      1.60 o
   7   0   7        9.41       10.06      1.64 o
   8   0   7        9.32        8.33      2.05 o
   9   0   7        6.25        5.96      2.28 o
  -7   1   7       11.68       10.49      2.24 o
  -6   1   7        8.64        7.96      1.94 o
  -5   1   7      145.83      129.94      6.17 o
  -4   1   7       50.30       49.62      4.04 o
  -3   1   7        0.90        0.71      0.90 o
  -2   1   7       34.45       40.52      1.47 o
  -1   1   7       59.90       53.70      1.41 o
   0   1   7        0.86        0.79      0.65 o
   1   1   7       31.04       23.62      1.18 o
   2   1   7      139.25      140.92      2.40 o
   3   1   7      259.01      245.77      3.71 o
   4   1   7       14.03       17.90      0.95 o
   5   1   7       76.09       76.05      2.01 o
   6   1   7      153.63      152.09      3.91 o
   7   1   7      300.11      283.20      8.22 o
   8   1   7       45.53       45.90      2.52 o
   9   1   7        0.26        0.83      1.87 o
  10   1   7        3.23        5.96      2.27 o
  -7   2   7        6.59        7.44      2.24 o
  -6   2   7       90.15       86.41      4.23 o
  -5   2   7        0.14        0.00      1.60 o
  -4   2   7       27.91       21.60      2.18 o
  -3   2   7      161.55      169.94      3.98 o
  -2   2   7       20.92       17.71      1.15 o
  -1   2   7      103.26      117.98      2.34 o
   0   2   7      606.69      590.45      8.50 o
   1   2   7       48.55       51.79      1.50 o
   2   2   7       66.11       70.39      1.54 o
   3   2   7      191.68      204.85      3.20 o
   4   2   7       73.48       71.82      1.71 o
   5   2   7        6.27        4.76      0.97 o
   6   2   7      456.41      430.66      7.08 o
   7   2   7      352.82      360.06      8.74 o
   8   2   7       79.16       72.95      3.81 o
   9   2   7       51.77       52.75      3.42 o
  10   2   7        5.56        4.97      2.35 o
  -7   3   7       11.78       11.30      2.48 o
  -6   3   7        8.91       10.37      2.14 o
  -5   3   7        7.29        6.43      2.75 o
  -4   3   7       33.62       35.43      2.62 o
  -3   3   7       81.51       74.68      2.51 o
  -2   3   7      122.86      117.43      2.90 o
  -1   3   7       39.21       42.72      1.49 o
   0   3   7      250.42      287.15      4.50 o
   1   3   7      163.33      134.05      2.47 o
   2   3   7        0.43        0.29      0.59 o
   3   3   7       39.50       47.57      1.48 o
   4   3   7      219.55      205.41      3.47 o
   5   3   7      236.41      244.13      4.35 o
   6   3   7       59.75       50.19      1.83 o
   7   3   7        9.68       11.01      1.34 o
   8   3   7       60.23       55.40      2.70 o
   9   3   7       14.98       16.69      2.35 o
  10   3   7       13.07       17.42      2.55 o
  -7   4   7        0.24        0.00      2.00 o
  -6   4   7       11.94       15.97      2.35 o
  -5   4   7        1.96        1.62      1.68 o
  -4   4   7        1.31        3.58      1.68 o
  -3   4   7      215.58      217.68      5.82 o
  -2   4   7        0.38        0.98      1.01 o
  -1   4   7      532.25      502.47      8.79 o
   0   4   7        8.97        8.94      0.85 o
   1   4   7       27.27       25.28      0.96 o
   2   4   7      396.93      394.84      5.92 o
   3   4   7       80.86       69.83      1.71 o
   4   4   7       78.09       83.43      1.90 o
   5   4   7        5.04        3.19      1.00 o
   6   4   7        2.69        1.53      1.16 o
   7   4   7        6.83        4.52      1.10 o
   8   4   7        0.02        1.61      1.19 o
   9   4   7        3.05        2.47      1.88 o
  10   4   7        0.59        1.77      2.00 o
  -6   5   7        2.03        0.43      3.51 o
  -5   5   7       43.66       51.79      3.29 o
  -4   5   7       22.64       20.08      2.21 o
  -3   5   7        2.51        2.48      1.38 o
  -2   5   7      262.33      245.28      4.90 o
  -1   5   7       10.24        9.86      1.12 o
   0   5   7       33.60       25.54      1.05 o
   1   5   7       65.61       70.13      1.50 o
   2   5   7       68.75       63.95      1.65 o
   3   5   7       33.12       30.76      1.07 o
   4   5   7       16.07       17.52      0.96 o
   5   5   7        0.03        2.09      0.88 o
   6   5   7        5.97        6.60      0.99 o
   7   5   7       36.42       35.99      2.22 o
   8   5   7        2.18        2.23      1.22 o
   9   5   7        0.16        0.63      1.43 o
  10   5   7        0.46        0.77      1.94 o
  -6   6   7        0.01        0.00      1.94 o
  -5   6   7       91.37       91.50      4.43 o
  -4   6   7       41.08       35.34      2.75 o
  -3   6   7       43.79       42.38      2.33 o
  -2   6   7        4.87        3.83      1.17 o
  -1   6   7      209.33      195.23      3.99 o
   0   6   7      508.33      479.24      7.61 o
   1   6   7       48.83       41.62      1.33 o
   2   6   7        7.75        6.69      0.74 o
   3   6   7        4.10        7.09      0.86 o
   4   6   7       48.18       55.55      1.71 o
   5   6   7       49.00       48.52      1.71 o
   6   6   7        0.02        0.00      0.81 o
   7   6   7        0.67        0.10      1.08 o
   8   6   7       78.83       79.91      2.77 o
   9   6   7       90.41       89.51      3.47 o
  10   6   7      163.17      167.29      6.38 o
  -5   7   7       15.77       20.17      2.60 o
  -4   7   7        9.84       10.70      2.14 o
  -3   7   7       41.89       37.65      2.68 o
  -2   7   7       11.23        9.09      1.35 o
  -1   7   7       20.54       17.17      1.39 o
   0   7   7       63.48       60.18      2.15 o
   1   7   7      139.95      139.25      3.48 o
   2   7   7        4.46        2.87      0.78 o
   3   7   7      839.17      824.34     12.48 o
   4   7   7        8.46       10.38      1.00 o
   5   7   7       19.32       16.86      1.74 o
   6   7   7      377.96      352.79      6.51 o
   7   7   7      105.27       96.97      2.60 o
   8   7   7       91.94       80.96      3.07 o
   9   7   7        8.69        9.39      1.81 o
  10   7   7       11.14       16.00      2.35 o
  -4   8   7        4.39        5.89      3.04 o
  -3   8   7       19.38       20.75      2.24 o
  -2   8   7       63.40       49.00      2.95 o
  -1   8   7      223.68      225.37      5.16 o
   0   8   7      147.07      133.15      3.45 o
   1   8   7      181.19      179.89      4.24 o
   2   8   7      242.97      234.34      5.11 o
   3   8   7        0.61        1.39      0.73 o
   4   8   7      194.33      181.88      3.67 o
   5   8   7      147.89      151.11      3.52 o
   6   8   7        1.61        3.29      1.00 o
   7   8   7        6.27        7.42      1.25 o
   8   8   7        0.46        0.25      1.28 o
   9   8   7        0.19        0.00      1.78 o
  10   8   7        0.37        0.00      2.85 o
  -4   9   7       42.62       47.88      4.94 o
  -3   9   7       42.31       38.57      4.56 o
  -2   9   7       22.80       23.56      3.61 o
  -1   9   7       56.83       56.69      3.42 o
   0   9   7       14.22       12.67      2.00 o
   1   9   7        7.57       14.06      3.04 o
   2   9   7       15.24       15.28      3.11 o
   3   9   7       15.52       12.66      1.53 o
   4   9   7       25.56       26.61      2.35 o
   5   9   7       69.88       66.36      4.18 o
   6   9   7        1.43        2.19      1.68 o
   7   9   7       13.26       11.76      3.89 o
   8   9   7       74.03       67.26      5.13 o
   9   9   7        2.35        0.38      2.66 o
  -3  10   7        3.75        6.27      3.42 o
  -2  10   7        0.72        3.04      2.85 o
  -1  10   7        0.74        2.82      1.87 o
   0  10   7       31.55       32.07      2.81 o
   1  10   7       45.76       40.65      6.17 o
   2  10   7        0.12        0.60      1.60 o
   3  10   7       13.64       14.78      2.00 o
   4  10   7       28.41       37.63      2.68 o
   5  10   7      139.60      139.15      5.23 o
   6  10   7       62.11       63.98      3.49 o
   7  10   7       23.70       28.25      2.62 o
   8  10   7        6.97       12.16      3.04 o
   9  10   7       21.57       22.04      3.80 o
  -1  11   7       70.37       69.90      4.16 o
   0  11   7        1.83        1.33      1.88 o
   1  11   7       60.01       60.89      3.56 o
   2  11   7      107.80      122.23      5.03 o
   3  11   7      175.11      170.19      6.24 o
   4  11   7      108.74      101.94      4.43 o
   5  11   7        5.25        6.53      1.81 o
   6  11   7        9.98       11.88      2.15 o
   7  11   7       46.16       48.07      3.42 o
   8  11   7        0.40        0.00      2.47 o
   0  12   7       38.85       43.00      3.35 o
   1  12   7       11.78       14.91      4.56 o
   2  12   7        4.31        3.99      2.85 o
   3  12   7       19.29       20.33      2.56 o
   4  12   7        2.19        0.02      1.78 o
   5  12   7       44.31       54.09      3.36 o
   6  12   7        9.75        2.92      3.04 o
   7  12   7        0.46        1.10      1.94 o
   3  13   7        5.95        4.94      3.04 o
   4  13   7       15.48       20.52      3.61 o
  -4  -7   8        0.39        0.00      2.66 o
  -3  -7   8        4.58        5.32      2.66 o
  -2  -7   8       11.09       10.07      2.66 o
  -1  -7   8        1.06        0.00      2.28 o
   0  -7   8        0.22        1.14      2.47 o
   1  -7   8        2.86        0.57      2.47 o
   2  -7   8        1.86        0.00      2.47 o
  -5  -6   8        1.29        0.00      2.66 o
  -4  -6   8        9.88       14.25      3.04 o
  -3  -6   8        2.19        3.80      2.47 o
  -2  -6   8        3.43        5.70      2.47 o
  -1  -6   8        1.07        0.76      2.09 o
   0  -6   8        5.32        4.49      2.18 o
   1  -6   8       16.41       20.22      2.21 o
   2  -6   8        0.10        0.00      1.90 o
   3  -6   8        0.92        0.00      2.47 o
   4  -6   8        0.11        0.00      3.23 o
  -6  -5   8        1.97        0.00      2.85 o
  -5  -5   8        0.52        0.00      2.85 o
  -4  -5   8       14.10       15.39      3.23 o
  -3  -5   8        2.63        0.00      2.47 o
  -2  -5   8        0.23        0.00      2.09 o
  -1  -5   8        6.02        7.60      2.28 o
   0  -5   8        0.14        0.00      1.48 o
   1  -5   8       20.60       21.77      2.14 o
   2  -5   8       10.92       12.35      2.37 o
   3  -5   8        0.59        0.69      1.73 o
   4  -5   8       18.40       19.00      2.03 o
   5  -5   8       16.97       28.18      3.02 o
  -6  -4   8        0.04        0.00      2.15 o
  -5  -4   8        0.83        0.00      1.81 o
  -4  -4   8       33.24       31.84      2.55 o
  -3  -4   8       12.22        8.27      1.81 o
  -2  -4   8        0.24        1.80      1.61 o
  -1  -4   8      131.06      114.34     12.92 o
   0  -4   8       39.00       38.55      2.05 o
   1  -4   8        1.22        0.00      1.21 o
   2  -4   8       53.88       46.02      2.23 o
   3  -4   8       17.29       23.50      1.94 o
   4  -4   8        0.26        1.50      2.14 o
   5  -4   8        1.30        1.05      2.66 o
   6  -4   8        2.42        4.02      2.48 o
  -6  -3   8        1.51        0.00      2.08 o
  -5  -3   8       21.00       24.03      2.62 o
  -4  -3   8        0.17        0.00      1.64 o
  -3  -3   8        0.15        1.71      1.75 o
  -2  -3   8       93.28       89.97      3.89 o
  -1  -3   8       42.35       43.33      2.16 o
   0  -3   8       48.87       53.62      2.06 o
   1  -3   8       51.61       58.30      2.63 o
   2  -3   8        8.65       11.54      1.50 o
   3  -3   8        0.98        1.13      1.31 o
   4  -3   8       25.23       22.93      1.91 o
   5  -3   8        4.33        4.94      1.59 o
   6  -3   8        7.16        3.20      3.70 o
   7  -3   8       20.74       16.34      3.99 o
  -7  -2   8        0.13        0.00      2.66 o
  -6  -2   8        0.35        0.00      2.66 o
  -5  -2   8        8.68        5.74      2.08 o
  -4  -2   8        6.42        4.41      1.81 o
  -3  -2   8       26.37       26.52      2.42 o
  -2  -2   8       16.64       19.95      2.02 o
  -1  -2   8        5.65        5.29      1.28 o
   0  -2   8       22.87       23.88      1.49 o
   1  -2   8      168.01      168.81      4.06 o
   2  -2   8       54.91       54.71      2.38 o
   3  -2   8        1.47        3.29      1.28 o
   4  -2   8       48.03       48.33      2.70 o
   5  -2   8        9.57        8.78      1.67 o
   6  -2   8        6.19        8.11      1.75 o
   7  -2   8        1.79        0.00      2.85 o
   8  -2   8        0.26        7.22      3.61 o
  -7  -1   8        1.76        0.00      3.23 o
  -6  -1   8       20.74       20.33      3.80 o
  -5  -1   8        1.52        0.76      2.47 o
  -4  -1   8       32.31       33.24      1.95 o
  -3  -1   8        5.26        4.57      1.22 o
  -2  -1   8        1.74        3.34      1.11 o
  -1  -1   8        6.10        7.09      0.99 o
   0  -1   8       30.54       30.88      1.32 o
   1  -1   8        0.57        0.00      0.61 o
   2  -1   8       11.77       12.61      1.10 o
   3  -1   8      186.97      182.58      4.19 o
   4  -1   8        7.85        9.54      1.15 o
   5  -1   8       21.89       21.74      1.56 o
   6  -1   8       26.39       26.01      1.87 o
   7  -1   8        6.06       10.45      3.23 o
   8  -1   8       33.01       33.25      4.37 o
  -7   0   8        0.74        0.00      3.04 o
  -6   0   8       11.07        9.55      2.10 o
  -5   0   8       28.02       26.88      2.37 o
  -4   0   8        6.58        9.42      2.22 o
  -3   0   8       67.54       56.58      2.45 o
  -2   0   8       48.99       50.41      2.25 o
  -1   0   8      119.95       95.88      2.23 o
   0   0   8       26.68       35.36      1.35 o
   1   0   8        4.75        2.92      0.79 o
   2   0   8      459.87      461.09      6.87 o
   3   0   8        1.20        2.66      0.82 o
   4   0   8       74.68       77.60      2.71 o
   5   0   8       11.65       15.19      1.62 o
   6   0   8       18.05       17.74      1.50 o
   7   0   8        3.28        5.72      1.53 o
   8   0   8        3.36        0.00      1.92 o
   9   0   8        3.61        1.51      2.00 o
  -7   1   8       12.69        8.27      2.21 o
  -6   1   8        4.27        5.97      2.28 o
  -5   1   8       76.11       74.94      3.75 o
  -4   1   8      297.30      293.77      9.12 o
  -3   1   8      104.62      103.51      3.46 o
  -2   1   8       56.13       53.73      2.99 o
  -1   1   8      118.18      107.01      2.63 o
   0   1   8      153.94      165.64      3.01 o
   1   1   8       79.43       64.75      1.68 o
   2   1   8        7.20        3.65      0.91 o
   3   1   8      170.56      171.66      3.30 o
   4   1   8       34.17       33.73      1.40 o
   5   1   8      240.39      228.10      5.22 o
   6   1   8       11.42       12.89      1.57 o
   7   1   8        0.22        3.75      1.48 o
   8   1   8       23.02       23.70      2.54 o
   9   1   8       31.12       34.62      3.08 o
  -7   2   8        0.07        1.04      2.02 o
  -6   2   8       19.60       21.45      3.70 o
  -5   2   8       23.90       30.20      2.60 o
  -4   2   8      230.23      198.21      7.41 o
  -3   2   8       19.06       20.55      4.46 o
  -2   2   8       23.13       28.97      1.63 o
  -1   2   8       49.32       50.24      1.83 o
   0   2   8       22.34       30.07      1.36 o
   1   2   8      226.54      215.78      4.38 o
   2   2   8        1.40        0.00      0.70 o
   3   2   8        1.20        1.39      0.89 o
   4   2   8       49.29       50.61      1.68 o
   5   2   8       17.03       18.20      1.24 o
   6   2   8        6.08        5.16      1.84 o
   7   2   8      197.50      181.39      5.39 o
   8   2   8        1.36        1.58      1.53 o
   9   2   8        1.74        3.58      1.94 o
  -6   3   8        0.65        2.31      2.00 o
  -5   3   8       70.44       66.60      3.68 o
  -4   3   8       23.74       23.85      2.28 o
  -3   3   8       23.06       17.54      2.08 o
  -2   3   8        5.70        8.21      1.22 o
  -1   3   8       60.29       52.88      1.87 o
   0   3   8       80.58       78.57      1.87 o
   1   3   8       12.80       14.06      0.92 o
   2   3   8       41.73       41.06      1.27 o
   3   3   8       47.19       44.50      1.43 o
   4   3   8       73.55       66.44      1.92 o
   5   3   8       46.08       49.09      1.66 o
   6   3   8       56.88       58.87      2.30 o
   7   3   8       48.77       48.89      3.88 o
   8   3   8        4.99        5.39      1.50 o
   9   3   8       18.97       16.96      2.66 o
  10   3   8        0.02        2.23      2.08 o
  -6   4   8        9.06        8.09      2.35 o
  -5   4   8       23.30       27.09      3.61 o
  -4   4   8       22.67       22.31      2.35 o
  -3   4   8       93.94       89.22      3.36 o
  -2   4   8      101.88      105.90      3.09 o
  -1   4   8       61.44       52.87      2.10 o
   0   4   8       82.41       84.36      2.00 o
   1   4   8      209.01      193.79      3.65 o
   2   4   8      129.37      133.75      2.59 o
   3   4   8       65.56       55.58      1.64 o
   4   4   8       69.97       76.96      1.90 o
   5   4   8       27.71       27.06      1.41 o
   6   4   8        7.62        8.56      1.13 o
   7   4   8        2.03        6.57      1.32 o
   8   4   8       13.45        6.73      1.61 o
   9   4   8       20.62       17.42      3.89 o
  10   4   8        0.68        0.00      1.81 o
  -6   5   8       93.06       98.25      4.84 o
  -5   5   8       21.36       19.73      4.56 o
  -4   5   8       52.51       63.70      3.56 o
  -3   5   8      156.46      154.09      5.69 o
  -2   5   8        1.30        2.65      1.12 o
  -1   5   8      191.58      187.19      5.80 o
   0   5   8       13.17       14.15      1.47 o
   1   5   8        5.64        6.51      1.05 o
   2   5   8       15.13       19.79      1.15 o
   3   5   8       81.28       77.06      2.22 o
   4   5   8       31.84       24.70      1.22 o
   5   5   8       62.77       70.70      2.10 o
   6   5   8        0.09        0.95      0.99 o
   7   5   8        6.09        7.20      1.30 o
   8   5   8        2.55        2.35      1.42 o
   9   5   8       37.24       39.53      3.02 o
  10   5   8       30.79       36.76      5.89 o
  -5   6   8       45.35       43.67      5.22 o
  -4   6   8       37.96       44.62      3.16 o
  -3   6   8        5.21        7.97      1.67 o
  -2   6   8       22.64       21.05      1.89 o
  -1   6   8       56.16       48.67      2.46 o
   0   6   8      222.46      212.78      4.93 o
   1   6   8        4.80        3.80      0.99 o
   2   6   8     1245.42     1244.27     18.66 o
   3   6   8     1012.10      996.94     15.09 o
   4   6   8      168.72      156.32      3.09 o
   5   6   8      259.89      236.02      4.70 o
   6   6   8       78.56       62.85      2.77 o
   7   6   8       72.80       72.20      2.88 o
   8   6   8       57.32       56.09      2.39 o
   9   6   8        0.76        1.80      1.88 o
  10   6   8        0.33        2.30      2.08 o
  -5   7   8       48.29       57.70      5.13 o
  -4   7   8      217.22      239.21      8.19 o
  -3   7   8        9.15        5.78      1.87 o
  -2   7   8        9.06       11.97      1.70 o
  -1   7   8        0.16        0.89      1.31 o
   0   7   8        0.03        0.91      1.05 o
   1   7   8      165.94      160.38      4.59 o
   2   7   8      202.20      198.42      4.02 o
   3   7   8       82.47       97.01      2.48 o
   4   7   8        0.17        0.00      0.83 o
   5   7   8        1.33        0.78      0.89 o
   6   7   8       13.60       16.99      1.46 o
   7   7   8       14.80       16.41      1.97 o
   8   7   8        0.65        0.00      1.31 o
   9   7   8        0.82        0.00      1.46 o
  10   7   8        0.54        1.59      1.94 o
  -4   8   8        4.27        0.87      2.00 o
  -3   8   8       12.57       14.90      2.21 o
  -2   8   8      191.53      186.51      9.02 o
  -1   8   8      125.54      108.13      7.12 o
   0   8   8       43.15       46.46      2.77 o
   1   8   8      127.28      127.47      4.75 o
   2   8   8        3.99        2.43      1.05 o
   3   8   8      193.20      181.66      3.78 o
   4   8   8       32.79       30.30      1.55 o
   5   8   8        4.64        3.88      0.97 o
   6   8   8        2.69        0.00      1.09 o
   7   8   8       27.15       27.67      1.93 o
   8   8   8        0.11        0.05      1.35 o
   9   8   8        0.22        0.11      1.50 o
  10   8   8        0.09        0.00      3.04 o
  -3   9   8       25.01       25.46      4.37 o
  -2   9   8        8.64       11.78      3.42 o
  -1   9   8       33.98       40.47      4.18 o
   0   9   8        2.37        0.95      1.26 o
   1   9   8        3.10        2.49      1.53 o
   2   9   8        0.22        0.00      1.14 o
   3   9   8        0.38        0.00      1.28 o
   4   9   8       20.52       25.42      2.47 o
   5   9   8        0.26        1.75      1.87 o
   6   9   8       92.47       90.16      4.22 o
   7   9   8       20.20       21.85      3.61 o
   8   9   8       38.57       43.13      4.56 o
   9   9   8       16.06       13.87      3.42 o
  -2  10   8       52.90       62.89      5.51 o
  -1  10   8       36.23       34.58      4.18 o
   0  10   8      118.83      124.88      9.40 o
   1  10   8       62.40       57.31      3.49 o
   2  10   8       22.40       23.12      2.41 o
   3  10   8       50.57       50.15      3.14 o
   4  10   8       37.98       38.58      2.81 o
   5  10   8      159.28      145.06      9.31 o
   6  10   8       49.05       60.51      3.54 o
   7  10   8        8.58       10.26      3.04 o
   8  10   8       15.85       15.77      3.42 o
   9  10   8      122.84      148.96      8.74 o
  -1  11   8      125.18      140.60      8.36 o
   0  11   8       52.23       48.26      4.75 o
   1  11   8       44.71       50.49      5.70 o
   2  11   8      243.36      255.36     12.54 o
   3  11   8       88.44       84.90      4.22 o
   4  11   8        3.11        4.87      1.92 o
   5  11   8        4.04        4.63      1.87 o
   6  11   8      128.89      141.71      5.70 o
   7  11   8       12.45       11.21      3.23 o
   8  11   8       45.19       44.08      4.75 o
   1  12   8        0.19        2.10      2.05 o
   2  12   8       25.55       30.81      3.89 o
   3  12   8       10.03       13.64      2.37 o
   4  12   8        0.89        0.92      1.87 o
   5  12   8       29.06       32.31      2.89 o
   6  12   8        8.27       12.83      2.35 o
   7  12   8        0.21        0.00      2.47 o
  -3  -6   9        0.03        1.71      2.66 o
  -2  -6   9        2.76        1.52      2.66 o
  -1  -6   9        0.04        0.00      2.28 o
   0  -6   9        2.87        3.99      2.66 o
   1  -6   9        1.89        1.71      2.66 o
   2  -6   9        0.41        0.00      2.66 o
  -4  -5   9        0.09        0.19      2.85 o
  -3  -5   9        0.30        0.19      2.47 o
  -2  -5   9        0.00        1.52      2.47 o
  -1  -5   9        0.14        0.38      2.47 o
   0  -5   9       19.90       16.07      2.15 o
   1  -5   9        2.46        0.00      2.47 o
   2  -5   9        0.03        0.00      2.47 o
   3  -5   9        1.33        0.00      2.85 o
   4  -5   9        3.18        0.00      3.04 o
  -5  -4   9        0.36        0.04      2.08 o
  -4  -4   9       11.81       12.12      2.27 o
  -3  -4   9       20.02       19.06      2.35 o
  -2  -4   9        6.40       10.90      2.94 o
  -1  -4   9       56.58       49.28      3.02 o
   0  -4   9      175.77      153.76      4.64 o
   1  -4   9       72.83       76.79      3.07 o
   2  -4   9       37.47       48.77      2.48 o
   3  -4   9       39.36       36.32      2.30 o
   4  -4   9       30.07       37.56      2.95 o
   5  -4   9        6.06        6.65      2.42 o
  -5  -3   9        0.64        0.00      2.09 o
  -4  -3   9        1.54        4.28      2.85 o
  -3  -3   9        0.09        0.00      1.68 o
  -2  -3   9        2.18        1.71      1.90 o
  -1  -3   9        1.81        1.85      1.68 o
   0  -3   9       42.18       32.21      2.98 o
   1  -3   9        4.50        3.68      1.42 o
   2  -3   9        0.02        0.00      1.32 o
   3  -3   9        3.17        2.14      1.42 o
   4  -3   9        0.31        0.92      2.10 o
   5  -3   9        1.22        0.19      2.02 o
   6  -3   9        1.21        0.00      3.23 o
  -6  -2   9        4.19        0.00      3.04 o
  -5  -2   9       11.64        9.69      3.42 o
  -4  -2   9       20.60       24.67      2.55 o
  -3  -2   9        3.11        3.51      1.87 o
  -2  -2   9        0.09        0.00      1.61 o
  -1  -2   9        0.33        1.71      1.61 o
   0  -2   9        1.88        1.36      1.38 o
   1  -2   9        0.04        0.00      1.27 o
   2  -2   9        2.15        0.00      1.26 o
   3  -2   9       16.40       17.11      1.83 o
   4  -2   9        9.93       15.23      1.78 o
   5  -2   9       15.34       17.22      3.16 o
   6  -2   9        1.31        1.33      3.23 o
   7  -2   9        0.48        3.99      3.42 o
  -6  -1   9        0.07        0.00      3.04 o
  -5  -1   9       10.91        9.88      3.42 o
  -4  -1   9       22.29       19.46      2.42 o
  -3  -1   9        4.36        3.45      1.81 o
  -2  -1   9        4.08        4.17      2.94 o
  -1  -1   9        6.41        5.74      1.24 o
   0  -1   9        9.61       13.25      1.17 o
   1  -1   9       78.13       86.86      2.57 o
   2  -1   9        5.99        6.38      1.26 o
   3  -1   9       13.66       17.47      1.32 o
   4  -1   9        4.84        6.32      1.53 o
   5  -1   9       10.56       10.85      1.75 o
   6  -1   9        1.00        2.47      3.04 o
   7  -1   9        2.93        0.57      3.23 o
   8  -1   9        0.42        0.00      3.04 o
  -6   0   9        2.99        3.04      3.23 o
  -5   0   9       39.67       41.57      2.87 o
  -4   0   9        2.31        2.97      1.51 o
  -3   0   9        1.17        2.33      2.03 o
  -2   0   9       44.58       45.35      4.37 o
  -1   0   9        0.28        0.02      1.08 o
   0   0   9        6.78        8.37      1.11 o
   1   0   9       27.63       23.92      1.43 o
   2   0   9        3.45        2.46      1.02 o
   3   0   9      267.33      259.51      5.71 o
   4   0   9        7.81        8.39      1.22 o
   5   0   9       19.71       24.25      1.61 o
   6   0   9      117.84      111.00      3.75 o
   7   0   9      102.28      104.66      8.74 o
   8   0   9       20.04       19.57      4.18 o
  -6   1   9        1.98        0.00      1.86 o
  -5   1   9        3.45        6.94      2.47 o
  -4   1   9       61.25       64.79      3.46 o
  -3   1   9      143.09      128.39      4.89 o
  -2   1   9        2.73        0.74      1.26 o
  -1   1   9      245.42      224.98      5.91 o
   0   1   9      125.62      136.10      3.51 o
   1   1   9       10.44       10.10      1.18 o
   2   1   9       15.68       21.19      1.43 o
   3   1   9      226.84      226.58      5.10 o
   4   1   9       37.55       33.56      2.28 o
   5   1   9        0.96        2.76      1.19 o
   6   1   9      247.83      238.17      6.32 o
   7   1   9      155.73      165.53      6.36 o
   8   1   9       36.28       36.80      3.06 o
   9   1   9       45.28       46.40      7.79 o
  -6   2   9        1.68        1.18      1.94 o
  -5   2   9        4.06        5.34      1.92 o
  -4   2   9       85.22       86.34      4.08 o
  -3   2   9        3.90        1.92      1.60 o
  -2   2   9        9.44        8.64      1.68 o
  -1   2   9       20.22       19.60      1.67 o
   0   2   9      174.85      156.18      3.46 o
   1   2   9        8.53       12.02      1.01 o
   2   2   9       18.43       14.75      1.87 o
   3   2   9        2.76        0.00      0.89 o
   4   2   9        8.14       13.11      1.84 o
   5   2   9      252.98      275.74      6.98 o
   6   2   9        5.69        5.75      1.49 o
   7   2   9       26.05       26.61      2.08 o
   8   2   9       19.33       24.11      2.75 o
   9   2   9        0.56        0.38      1.94 o
  -6   3   9        0.00        1.61      2.08 o
  -5   3   9        3.79        5.21      2.05 o
  -4   3   9       22.94       29.14      5.13 o
  -3   3   9        8.81        8.53      1.94 o
  -2   3   9       83.90       82.53      3.81 o
  -1   3   9       44.45       45.05      2.27 o
   0   3   9        6.84       10.93      1.03 o
   1   3   9       54.97       54.76      2.24 o
   2   3   9       50.06       41.57      2.07 o
   3   3   9       65.38       73.42      2.70 o
   4   3   9       56.66       49.79      2.02 o
   5   3   9        8.72       13.18      1.57 o
   6   3   9       13.01       13.25      1.61 o
   7   3   9       30.11       32.41      2.35 o
   8   3   9       19.47       18.61      2.42 o
   9   3   9        4.22        4.75      3.23 o
  -5   4   9       13.05        8.52      3.61 o
  -4   4   9       11.22       11.88      3.23 o
  -3   4   9       35.95       40.61      2.89 o
  -2   4   9       10.90        7.42      1.81 o
  -1   4   9       40.02       46.04      2.33 o
   0   4   9       40.45       40.45      1.64 o
   1   4   9       29.97       24.89      1.50 o
   2   4   9       42.82       51.77      2.48 o
   3   4   9       47.71       45.98      1.73 o
   4   4   9        0.56        0.00      0.88 o
   5   4   9        8.18        6.42      1.19 o
   6   4   9        2.88        3.01      1.37 o
   7   4   9       35.69       37.79      2.47 o
   8   4   9        0.40        0.95      1.43 o
   9   4   9        0.01        1.36      2.08 o
  -5   5   9       37.28       49.10      3.56 o
  -4   5   9       32.23       30.95      4.18 o
  -3   5   9        7.23        6.93      2.02 o
  -2   5   9       17.08       15.08      1.79 o
  -1   5   9        5.57        1.80      1.38 o
   0   5   9       24.26       21.45      1.59 o
   1   5   9       14.18       13.86      1.16 o
   2   5   9        0.35        0.00      0.86 o
   3   5   9       51.39       46.08      1.73 o
   4   5   9        1.57        0.59      0.92 o
   5   5   9       26.03       30.92      2.38 o
   6   5   9        4.33        2.69      2.36 o
   7   5   9        0.81        0.81      1.87 o
   8   5   9        0.90        0.00      1.42 o
   9   5   9      133.68      140.14      8.36 o
  -5   6   9       14.44       15.26      3.42 o
  -4   6   9        2.96        3.13      2.08 o
  -3   6   9       11.09       13.19      3.80 o
  -2   6   9        0.10        0.00      1.40 o
  -1   6   9        0.56        2.55      1.42 o
   0   6   9       41.51       38.43      2.19 o
   1   6   9       29.55       29.52      1.60 o
   2   6   9      223.22      217.54      4.38 o
   3   6   9      543.32      507.75      8.88 o
   4   6   9       94.75       83.40      2.61 o
   5   6   9       42.68       42.27      1.94 o
   6   6   9      183.10      155.98      4.66 o
   7   6   9      139.60      135.19      5.10 o
   8   6   9       37.69       35.37      2.99 o
   9   6   9        0.61        4.81      2.08 o
  -4   7   9        0.57        0.00      1.94 o
  -3   7   9       36.32       38.85      3.02 o
  -2   7   9       16.88       14.56      2.15 o
  -1   7   9       29.33       31.87      2.16 o
   0   7   9      204.37      197.36      7.56 o
   1   7   9       61.91       56.09      2.59 o
   2   7   9       57.46       51.66      2.04 o
   3   7   9        8.39        8.43      1.72 o
   4   7   9      107.06      109.76      3.08 o
   5   7   9       95.23       93.45      2.85 o
   6   7   9        5.27        5.90      1.25 o
   7   7   9        0.35        0.00      1.15 o
   8   7   9        2.71        0.79      1.48 o
   9   7   9        0.55        3.40      2.14 o
  -3   8   9       12.99       16.10      2.46 o
  -2   8   9       55.53       52.90      3.42 o
  -1   8   9       59.72       65.89      3.54 o
   0   8   9        5.28        4.82      1.81 o
   1   8   9        1.82        0.26      1.29 o
   2   8   9       33.56       35.86      2.61 o
   3   8   9        1.65        2.74      1.21 o
   4   8   9        2.06        2.10      1.09 o
   5   8   9       37.09       33.19      1.77 o
   6   8   9        7.17        4.51      1.37 o
   7   8   9        5.11        4.99      1.44 o
   8   8   9       30.49       28.98      2.22 o
   9   8   9        2.52        1.71      2.02 o
  -2   9   9       32.81       34.39      4.56 o
  -1   9   9        5.66        2.67      2.94 o
   0   9   9        0.05        1.08      1.60 o
   1   9   9        6.60        7.02      4.56 o
   2   9   9       15.94       17.50      2.00 o
   3   9   9        1.42        1.91      1.29 o
   4   9   9       66.67       65.61      2.84 o
   5   9   9       30.02       34.98      2.60 o
   6   9   9       88.93       85.29      3.89 o
   7   9   9       18.93       20.90      3.61 o
   8   9   9       13.03       16.72      3.61 o
   9   9   9       12.91       11.97      3.80 o
  -1  10   9       74.05       72.58      5.89 o
   0  10   9        0.24        0.00      2.66 o
   1  10   9       62.88       65.74      5.32 o
   3  10   9       64.34       61.56      5.13 o
   4  10   9      236.96      248.27      8.45 o
   5  10   9        0.02        0.00      2.09 o
   6  10   9       97.07       96.90      6.46 o
   7  10   9       14.05       12.16      3.23 o
   8  10   9       13.75       10.07      3.42 o
   0  11   9       49.87       59.66      5.51 o
   1  11   9        9.72        4.94      3.04 o
   3  11   9       22.95       23.18      3.61 o
   4  11   9        2.42        0.00      2.47 o
   5  11   9       14.37       14.06      3.23 o
   6  11   9        1.19        4.75      2.85 o
   7  11   9        0.10        2.09      2.85 o
   2  12   9        2.97        2.47      2.85 o
   3  12   9       13.66       12.92      3.23 o
   4  12   9        5.11        4.75      2.85 o
   5  12   9        6.19        9.69      3.23 o
   6  12   9       40.41       36.67      4.37 o
  -2  -5  10        2.05        0.19      2.85 o
  -1  -5  10       23.25       24.32      3.61 o
   0  -5  10        1.22        1.90      2.66 o
   1  -5  10        0.24        5.70      2.85 o
   2  -5  10        1.20        3.99      2.85 o
  -3  -4  10       19.24       30.21      4.18 o
  -2  -4  10        0.39        0.76      2.85 o
  -1  -4  10        0.69        1.52      2.47 o
   0  -4  10       26.90       29.26      3.80 o
   1  -4  10       32.01       36.29      4.18 o
   2  -4  10        2.49        0.86      1.94 o
   3  -4  10       12.77       21.85      7.79 o
   4  -4  10        2.16        2.41      2.35 o
  -4  -3  10        3.33        3.05      5.89 o
  -3  -3  10        3.15        3.80      2.08 o
  -2  -3  10        8.85       12.25      2.66 o
  -1  -3  10        3.56        2.92      1.90 o
   0  -3  10       34.03       30.91      2.69 o
   1  -3  10        2.45        0.00      1.75 o
   2  -3  10        2.01        1.79      1.81 o
   3  -3  10        0.36        0.00      1.88 o
   4  -3  10        4.56        2.26      2.21 o
   5  -3  10        0.37        1.70      2.94 o
  -5  -2  10        0.66        1.71      3.23 o
  -4  -2  10        7.81        7.03      3.23 o
  -3  -2  10        2.13        2.55      1.94 o
  -2  -2  10        0.01        0.00      1.68 o
  -1  -2  10        8.89       13.68      2.08 o
   0  -2  10        9.66       10.83      1.67 o
   1  -2  10        1.63        1.20      1.43 o
   2  -2  10       13.42       12.54      1.75 o
   3  -2  10        9.72       11.40      1.78 o
   4  -2  10        6.87        9.00      2.21 o
   5  -2  10       12.75       19.31      2.75 o
   6  -2  10        0.62        1.33      3.23 o
  -5  -1  10        3.09        4.18      3.42 o
  -4  -1  10        0.15        0.00      2.66 o
  -3  -1  10       30.06       32.67      2.89 o
  -2  -1  10       10.52        7.76      2.75 o
  -1  -1  10        1.38        1.42      1.75 o
   0  -1  10       30.69       30.87      2.12 o
   1  -1  10       23.85       34.65      2.19 o
   2  -1  10       13.73       13.83      1.79 o
   3  -1  10       28.39       31.71      2.26 o
   4  -1  10        0.21        0.00      1.48 o
   5  -1  10        6.64        2.85      3.04 o
   6  -1  10        4.47        9.69      3.61 o
   7  -1  10        0.31        0.00      3.04 o
  -5   0  10       19.38       20.90      3.99 o
  -4   0  10      124.62      108.68      7.03 o
  -3   0  10        1.51        0.76      2.47 o
  -2   0  10       26.42       25.92      2.30 o
  -1   0  10       70.25       66.11      2.74 o
   0   0  10        6.70        3.55      1.11 o
   1   0  10        5.03        7.73      1.34 o
   2   0  10        0.92        0.72      1.02 o
   3   0  10        5.17        2.80      1.11 o
   4   0  10        0.36        0.00      1.44 o
   5   0  10        6.57        3.18      1.33 o
   6   0  10        8.25        7.98      3.04 o
   7   0  10       16.38       15.39      3.99 o
  -5   1  10       23.83       19.38      4.18 o
  -4   1  10       42.46       38.33      2.83 o
  -3   1  10        5.91        4.01      1.78 o
  -2   1  10        0.83        1.45      1.51 o
  -1   1  10       88.73       86.68      3.31 o
   0   1  10        5.52        5.79      1.21 o
   1   1  10        7.30        7.66      1.23 o
   2   1  10       30.69       39.42      2.22 o
   3   1  10        0.05        0.00      1.21 o
   4   1  10       28.89       34.08      1.89 o
   5   1  10        7.37       10.37      1.62 o
   6   1  10       14.43       21.05      2.66 o
   7   1  10       80.03       84.82      4.27 o
   8   1  10        6.68        2.69      2.19 o
  -5   2  10       27.11       31.10      2.92 o
  -4   2  10       21.41       18.29      2.37 o
  -3   2  10        2.40        5.84      1.87 o
  -2   2  10        1.25        1.57      1.64 o
  -1   2  10        0.04        1.76      1.54 o
   0   2  10       29.86       28.84      2.41 o
   1   2  10       58.13       58.02      3.13 o
   2   2  10        0.93        1.26      1.09 o
   3   2  10        2.31        2.75      1.95 o
   4   2  10       43.84       40.16      2.70 o
   5   2  10       15.14       18.75      1.80 o
   6   2  10       20.73       22.94      2.00 o
   7   2  10       13.60       12.22      2.27 o
   8   2  10        0.98        1.96      2.14 o
  -5   3  10        0.01        1.31      2.05 o
  -4   3  10       46.53       46.97      3.35 o
  -3   3  10       11.74        8.74      2.00 o
  -2   3  10       55.33       53.95      3.29 o
  -1   3  10       19.34       19.56      2.21 o
   0   3  10       90.88       76.74      2.92 o
   1   3  10        0.58        0.15      1.20 o
   2   3  10      140.38      126.02      3.91 o
   3   3  10       51.48       55.93      2.56 o
   4   3  10        3.12        1.88      1.24 o
   5   3  10       31.29       36.72      4.04 o
   6   3  10        1.22        1.45      1.45 o
   7   3  10        7.33        8.32      2.08 o
   8   3  10        0.89        0.00      2.00 o
   9   3  10        2.56        1.28      4.65 o
  -5   4  10       30.69       29.96      4.08 o
  -4   4  10       15.41       18.59      2.55 o
  -3   4  10        9.76       11.17      2.08 o
  -2   4  10       49.36       52.67      3.22 o
  -1   4  10        4.79        1.42      1.61 o
   0   4  10        2.79        6.29      1.68 o
   1   4  10        2.84        1.86      1.27 o
   2   4  10       26.64       29.37      1.95 o
   3   4  10        0.17        0.04      2.30 o
   4   4  10        0.40        1.29      1.28 o
   5   4  10        5.41        2.93      1.39 o
   6   4  10       13.61       23.32      2.88 o
   7   4  10        1.41        2.54      1.42 o
   8   4  10       29.18       41.50      3.89 o
   9   4  10        0.41        2.94      2.28 o
  -4   5  10        6.24        5.31      2.21 o
  -3   5  10       18.55       19.85      2.55 o
  -2   5  10       42.13       47.15      3.22 o
  -1   5  10       42.94       33.95      4.18 o
   0   5  10       10.22       11.73      1.71 o
   1   5  10       18.33       21.19      1.57 o
   2   5  10      389.61      354.25      8.47 o
   3   5  10      221.90      223.22      5.13 o
   4   5  10       99.40       96.35      3.01 o
   5   5  10      139.81      131.05      4.12 o
   6   5  10       24.66       22.94      1.97 o
   7   5  10       17.22       16.45      1.89 o
   8   5  10       31.40       30.96      2.89 o
   9   5  10        0.01        2.48      2.05 o
  -4   6  10       86.39       96.03      4.90 o
  -3   6  10       28.24       31.94      3.70 o
  -2   6  10        1.80        3.04      1.88 o
  -1   6  10       35.20       36.66      3.42 o
   0   6  10       46.59       58.60      3.74 o
   1   6  10        1.60        1.13      1.89 o
   2   6  10       49.45       54.88      2.57 o
   3   6  10       14.34       14.52      1.41 o
   4   6  10        0.14        1.31      1.14 o
   5   6  10       27.60       23.14      1.65 o
   6   6  10       20.74       23.81      1.97 o
   7   6  10       20.45       24.94      2.08 o
   8   6  10        0.02        1.47      2.08 o
   9   6  10        2.41        2.06      2.21 o
  -3   7  10        4.06        3.18      2.14 o
  -2   7  10       76.19       71.64      5.98 o
  -1   7  10      156.55      146.84      6.44 o
   0   7  10       22.35       26.60      4.12 o
   1   7  10       53.47       47.30      2.48 o
   2   7  10       51.13       57.62      2.59 o
   3   7  10        6.84        6.57      1.22 o
   4   7  10       16.04       17.13      1.51 o
   5   7  10        5.71        4.37      1.29 o
   6   7  10        0.01        0.00      1.12 o
   7   7  10       24.58       20.82      1.95 o
   8   7  10        0.89        1.76      1.67 o
   9   7  10        3.05        4.30      5.51 o
  -3   8  10       48.57       51.10      6.36 o
  -2   8  10        0.46        0.70      3.32 o
  -1   8  10       14.06       10.63      2.21 o
   0   8  10        1.72        3.10      2.85 o
   1   8  10        6.19        8.81      2.56 o
   2   8  10        0.07        1.52      2.09 o
   3   8  10        2.10        1.06      1.82 o
   4   8  10        0.25        0.00      1.48 o
   5   8  10       14.54       16.63      2.15 o
   6   8  10       14.84       15.67      1.73 o
   7   8  10       10.90       12.22      1.78 o
   8   8  10       30.84       31.55      2.41 o
   9   8  10        9.63        6.87      2.27 o
  -2   9  10       39.22       44.65      4.94 o
  -1   9  10        3.26        2.93      1.92 o
   0   9  10      101.63      109.74      7.22 o
   1   9  10       72.46       70.47      3.68 o
   2   9  10        5.97        5.32      2.47 o
   3   9  10       34.19       28.93      2.48 o
   4   9  10       23.51       26.23      3.23 o
   5   9  10       90.62       87.21      4.10 o
   6   9  10       47.15       50.67      3.42 o
   7   9  10        4.74        8.84      2.08 o
   8   9  10        9.42       15.58      3.61 o
   0  10  10       11.61       18.81      3.99 o
   1  10  10       41.68       41.80      4.75 o
   2  10  10      174.60      194.94     10.07 o
   3  10  10       86.71       77.14      5.70 o
   4  10  10       19.06       23.56      3.80 o
   5  10  10       14.42       16.34      3.42 o
   6  10  10       48.63       53.58      4.94 o
   7  10  10        0.99        0.00      2.66 o
   1  11  10        4.34        1.90      3.04 o
   2  11  10       51.54       66.12      5.51 o
   3  11  10        9.40       11.78      3.04 o
   4  11  10        0.00        1.33      2.85 o
   5  11  10       16.44       17.86      3.80 o
   6  11  10       49.56       48.07      4.94 o
  -1  -4  11        8.13        4.37      3.23 o
   0  -4  11       16.99       17.48      3.80 o
   1  -4  11        1.26        7.60      3.04 o
   2  -4  11        0.41        0.76      3.23 o
  -2  -3  11        5.17        3.46      2.27 o
  -1  -3  11        5.92        5.80      2.21 o
   0  -3  11        0.40        0.00      1.94 o
   1  -3  11        1.53        2.00      2.66 o
   2  -3  11        3.63        8.73      2.41 o
   3  -3  11        4.13        7.94      3.42 o
   4  -3  11        9.67       14.54      3.51 o
  -3  -2  11        2.31        2.66      3.04 o
  -2  -2  11        0.05        0.20      2.08 o
  -1  -2  11        2.40        2.40      2.08 o
   0  -2  11       13.92       13.56      2.28 o
   1  -2  11        0.80        4.44      1.94 o
   2  -2  11        5.14        5.62      2.21 o
   3  -2  11        3.55        3.70      4.46 o
   4  -2  11        4.87        6.61      2.48 o
   5  -2  11        0.53        4.94      3.42 o
  -4  -1  11        2.01        6.65      3.42 o
  -3  -1  11        0.13        0.00      3.04 o
  -2  -1  11        3.70        2.66      3.04 o
  -1  -1  11       13.32       14.40      2.41 o
   0  -1  11        5.95        4.16      1.94 o
   1  -1  11        2.86        8.51      2.21 o
   2  -1  11       15.33       16.03      2.66 o
   3  -1  11       11.02       15.69      3.32 o
   4  -1  11       10.56       10.83      3.42 o
   5  -1  11       11.22       15.77      3.80 o
   6  -1  11       41.54       41.04      5.13 o
  -4   0  11       37.80       45.98      5.13 o
  -3   0  11       44.63       35.34      4.56 o
  -2   0  11        6.23        7.98      3.23 o
  -1   0  11       34.45       43.13      4.56 o
   0   0  11       53.23       53.14      2.81 o
   1   0  11       39.26       50.36      2.74 o
   2   0  11       14.68       15.29      1.86 o
   3   0  11       16.11       10.50      2.43 o
   4   0  11       11.39       14.82      3.42 o
   5   0  11       14.35        9.69      3.61 o
   6   0  11       92.54       94.81      7.03 o
   7   0  11       29.17       29.26      4.75 o
  -4   1  11       46.63       37.24      4.56 o
  -3   1  11       11.47        8.17      3.42 o
  -2   1  11        1.61        2.69      1.64 o
  -1   1  11        4.62        5.19      1.64 o
   0   1  11       44.30       37.76      3.08 o
   1   1  11       27.32       34.36      2.16 o
   2   1  11        1.21        1.73      1.23 o
   3   1  11        6.58        5.78      1.50 o
   4   1  11        9.21       10.33      2.17 o
   5   1  11        0.43        0.00      1.55 o
   6   1  11        0.15        0.00      1.78 o
   7   1  11        3.99        0.38      3.04 o
  -4   2  11       18.96       13.19      3.51 o
  -3   2  11        0.10        0.00      1.78 o
  -2   2  11        1.95        1.93      2.85 o
  -1   2  11       33.18       31.14      2.60 o
   0   2  11        0.76        1.61      1.34 o
   1   2  11        3.62        2.97      1.40 o
   2   2  11       24.04       20.57      1.78 o
   3   2  11       28.43       29.21      2.00 o
   4   2  11        6.96        8.77      1.62 o
   5   2  11        3.82        1.07      1.39 o
   6   2  11        2.03        0.79      1.81 o
   7   2  11        1.98        2.28      2.19 o
   8   2  11        0.71        0.00      2.10 o
  -4   3  11        2.94        3.05      2.05 o
  -3   3  11       18.34       15.75      2.41 o
  -2   3  11        8.11       11.33      2.19 o
  -1   3  11       10.75        7.35      1.92 o
   0   3  11        1.03        2.54      1.73 o
   1   3  11       84.17       82.89      3.21 o
   2   3  11        4.93        4.93      1.38 o
   3   3  11        9.77       14.43      2.21 o
   4   3  11        4.10        4.18      1.39 o
   5   3  11        2.34        3.78      1.74 o
   6   3  11        0.40        0.00      1.73 o
   7   3  11        4.03        3.09      2.19 o
   8   3  11        0.14        0.76      2.19 o
  -4   4  11       22.85       31.39      3.16 o
  -3   4  11        2.16        2.84      2.00 o
  -2   4  11        1.22        0.00      1.81 o
  -1   4  11        2.14        0.44      1.73 o
   0   4  11       26.47       28.12      2.54 o
   1   4  11        7.11        6.63      1.53 o
   2   4  11        5.12        6.70      1.49 o
   3   4  11       67.00       71.18     10.35 o
   4   4  11        1.68        1.58      1.35 o
   5   4  11        1.13        0.75      1.42 o
   6   4  11        2.96        3.78      1.56 o
   7   4  11        0.28        0.00      3.99 o
   8   4  11        2.04        0.00      4.75 o
  -3   5  11        9.87       10.64      3.80 o
  -2   5  11       15.99       15.81      2.28 o
  -1   5  11       24.61       26.59      2.62 o
   0   5  11       15.47       13.09      2.21 o
   1   5  11       13.13       10.38      1.60 o
   2   5  11      101.01       96.71      3.54 o
   3   5  11      559.23      526.94     12.24 o
   4   5  11       34.40       32.64      2.45 o
   5   5  11       63.96       56.94      2.81 o
   6   5  11      113.64      115.89      4.12 o
   7   5  11       41.87       35.22      4.94 o
   8   5  11       39.94       53.31      3.76 o
  -3   6  11        1.89        0.11      2.08 o
  -2   6  11       14.84       22.15      2.69 o
  -1   6  11        4.52        4.83      3.42 o
   0   6  11       10.39       11.79      2.15 o
   1   6  11      103.90      101.88      4.56 o
   2   6  11        3.29        1.56      1.34 o
   3   6  11       15.58       13.04      1.67 o
   4   6  11        8.86       11.22      1.71 o
   5   6  11       51.81       59.96      2.81 o
   6   6  11        0.00        0.71      1.44 o
   7   6  11        0.79        3.42      2.15 o
   8   6  11        0.03        0.00      2.08 o
  -2   7  11       56.01       66.15      4.02 o
  -1   7  11       13.59       12.70      2.42 o
   0   7  11       42.28       51.13      3.42 o
   1   7  11        0.90        3.60      1.81 o
   2   7  11       16.04       15.33      1.71 o
   3   7  11       11.46       10.62      1.41 o
   4   7  11        0.03        0.00      1.58 o
   5   7  11       21.66       21.15      1.97 o
   6   7  11        3.21        3.13      1.54 o
   7   7  11        5.68        3.83      1.67 o
   8   7  11       10.10        9.34      3.04 o
  -1   8  11        1.26        1.31      2.08 o
   0   8  11        0.17        0.00      1.87 o
   1   8  11        2.62        3.83      1.94 o
   2   8  11        5.13        6.60      2.00 o
   3   8  11       21.18       26.67      2.48 o
   4   8  11        4.14        5.80      1.94 o
   5   8  11       25.97       26.99      2.62 o
   6   8  11       19.22       25.14      2.69 o
   7   8  11       25.66       26.59      6.36 o
   8   8  11        9.53       10.08      2.28 o
  -1   9  11       29.04       41.68      3.49 o
   0   9  11        7.55        7.19      2.19 o
   1   9  11       21.27       22.82      3.61 o
   2   9  11       40.14       47.49      3.22 o
   3   9  11       31.53       36.82      4.65 o
   4   9  11       61.25       58.24      3.49 o
   5   9  11       41.65       42.32      4.75 o
   6   9  11       38.54       41.35      5.41 o
   7   9  11       29.07       30.73      2.95 o
   1  10  11       10.22        9.31      3.61 o
   2  10  11       95.98       87.59      6.65 o
   3  10  11       28.63       27.36      3.80 o
   4  10  11        8.94       11.97      3.42 o
   5  10  11        0.64        0.76      2.66 o
   6  10  11        9.05       11.97      3.61 o
   4  11  11        1.71        2.09      2.85 o
  -1  -2  12        0.12        1.90      3.04 o
   0  -2  12        1.17        0.59      2.75 o
   1  -2  12        8.98       11.40      2.55 o
   2  -2  12        9.79       14.45      4.37 o
   3  -2  12        0.01        0.00      3.42 o
  -2  -1  12        5.55        7.41      3.42 o
  -1  -1  12        1.95        8.36      3.42 o
   0  -1  12       14.25        9.12      3.23 o
   1  -1  12        2.34        4.18      3.04 o
   2  -1  12        0.16        0.00      2.85 o
   3  -1  12        1.13        3.99      3.23 o
   4  -1  12        5.83        3.42      3.42 o
  -2   0  12        4.71        3.61      3.23 o
  -1   0  12        0.01        1.71      3.04 o
   0   0  12        0.04        0.00      2.66 o
   1   0  12        0.84        1.90      3.04 o
   2   0  12        2.63        0.57      2.85 o
   3   0  12       30.32       29.07      4.37 o
   4   0  12        5.21        2.09      3.42 o
   5   0  12        0.25        0.00      3.23 o
  -3   1  12        5.49        6.46      3.23 o
  -2   1  12       12.90       22.61      4.18 o
  -1   1  12        4.37        5.32      3.23 o
   0   1  12        9.96        6.65      3.04 o
   1   1  12        0.28        0.00      2.66 o
   2   1  12       11.90       16.34      3.23 o
   3   1  12        5.92        7.41      3.42 o
   4   1  12        0.34        2.09      3.23 o
   5   1  12       18.84       16.91      3.80 o
   6   1  12        0.21        2.47      3.61 o
  -3   2  12        2.08        0.00      2.85 o
  -2   2  12       23.09       19.83      2.51 o
  -1   2  12        9.72       12.71      3.89 o
   0   2  12        3.39        3.65      1.78 o
   1   2  12       17.54       19.23      2.33 o
   2   2  12       12.60       14.00      4.37 o
   3   2  12        9.09        6.39      1.96 o
   4   2  12       33.09       46.93      3.24 o
   5   2  12        1.25        3.04      3.42 o
   6   2  12        1.13        0.00      2.28 o
  -3   3  12        4.40        7.02      2.33 o
  -2   3  12        5.70        3.90      3.13 o
  -1   3  12        3.02        6.13      2.10 o
   0   3  12        5.29        6.45      1.96 o
   1   3  12        1.77        2.65      1.48 o
   2   3  12       10.11       10.27      1.70 o
   3   3  12        1.59        1.38      1.56 o
   4   3  12        9.78       11.40      3.23 o
   5   3  12        0.09        0.00      1.78 o
   6   3  12        0.49        0.77      2.14 o
   7   3  12        9.77       11.10      2.60 o
  -2   4  12        3.17        0.74      2.05 o
  -1   4  12       15.39       16.93      2.41 o
   0   4  12        4.86        3.32      1.94 o
   1   4  12        2.08        2.22      1.53 o
   2   4  12      111.59       97.68      3.62 o
   3   4  12       35.32       33.53      2.44 o
   4   4  12       15.18       20.64      2.08 o
   5   4  12       36.05       31.11      2.95 o
   6   4  12       13.79       19.11      2.65 o
   7   4  12        1.31        2.62      2.75 o
  -2   5  12        1.19        0.00      2.02 o
  -1   5  12        9.71        7.99      2.21 o
   0   5  12        6.25        4.54      1.94 o
   1   5  12        0.10        0.00      2.48 o
   2   5  12        8.51       11.11      3.83 o
   3   5  12        0.33        0.14      1.87 o
   4   5  12        2.07        3.99      1.56 o
   5   5  12       14.03       15.36      1.97 o
   6   5  12        7.00       10.58      2.46 o
   7   5  12       10.41       13.77      2.62 o
  -2   6  12       10.54        6.65      2.42 o
  -1   6  12       61.11       72.42      4.16 o
   0   6  12       19.76       15.92      2.42 o
   1   6  12       31.49       40.56      4.84 o
   2   6  12       13.83       13.01      1.76 o
   3   6  12        5.87       11.12      2.19 o
   4   6  12        3.85        4.01      1.60 o
   5   6  12       18.64       21.10      2.11 o
   6   6  12        0.28        2.10      2.00 o
   7   6  12       10.15        8.10      2.48 o
  -1   7  12       11.20        6.36      2.42 o
   0   7  12        2.64        0.26      2.08 o
   1   7  12       10.94       11.50      2.21 o
   2   7  12        0.38        0.00      1.88 o
   3   7  12        0.95        0.76      2.85 o
   4   7  12        4.60        3.96      2.78 o
   5   7  12        1.65        1.09      1.53 o
   6   7  12       16.13       16.49      2.04 o
   7   7  12        0.26        0.00      2.15 o
   0   8  12       14.88        7.90      2.28 o
   1   8  12       37.48       40.40      3.22 o
   2   8  12       10.96        8.81      2.21 o
   3   8  12        3.78        0.00      2.66 o
   4   8  12       21.80       19.89      2.85 o
   5   8  12       24.18       29.37      5.13 o
   6   8  12       31.75       37.42      3.29 o
   7   8  12        0.90        0.00      1.94 o
   1   9  12       40.29       43.34      3.41 o
   2   9  12       36.22       40.59      3.35 o
   3   9  12       79.46       88.54      6.27 o
   4   9  12       10.91       13.68      2.41 o
   5   9  12        3.73        5.32      2.15 o
   6   9  12       14.50       17.40      3.23 o
   4  10  12        5.58        3.80      3.23 o
   1   0  13        4.72        4.56      3.42 o
   2   0  13        0.08        0.00      2.85 o
   0   1  13        2.94        4.37      3.42 o
   1   1  13        5.47        5.51      3.42 o
   2   1  13        0.12        1.71      3.23 o
   3   1  13       12.75       18.05      3.99 o
   4   1  13        0.41        2.66      3.42 o
  -1   2  13       10.62       16.53      3.99 o
   0   2  13        3.51        0.00      3.23 o
   1   2  13        1.27        0.00      2.85 o
   2   2  13       18.78       28.88      4.37 o
   3   2  13        1.55        0.00      2.85 o
   4   2  13        0.03        0.00      3.04 o
   5   2  13        5.82        5.70      3.80 o
  -1   3  13       12.84       17.34      2.65 o
   0   3  13        1.56        0.93      2.75 o
   1   3  13        4.14        7.83      2.21 o
   2   3  13        0.56        4.47      2.00 o
   3   3  13       10.20        4.96      2.10 o
   4   3  13        6.73       11.22      2.35 o
   5   3  13        1.67        3.99      3.42 o
  -1   4  13       11.83       10.40      3.42 o
   0   4  13        2.91        2.29      2.05 o
   1   4  13        3.90        4.75      2.15 o
   2   4  13       95.90       92.51      4.76 o
   3   4  13      117.50      119.87      5.35 o
   4   4  13       49.91       50.09      3.60 o
   5   4  13       40.95       39.46      3.22 o
   6   4  13       26.50       21.86      2.95 o
   0   5  13        2.40        2.35      2.08 o
   1   5  13       18.78       18.94      2.75 o
   2   5  13       21.08       18.37      2.55 o
   3   5  13       10.19        8.77      4.84 o
   4   5  13        0.26        0.00      3.04 o
   5   5  13        0.11        0.00      2.14 o
   6   5  13        0.86        2.06      2.21 o
   0   6  13        7.29        4.84      2.35 o
   1   6  13        1.35        1.62      2.14 o
   2   6  13       11.77        7.57      2.35 o
   3   6  13        8.69       11.24      2.42 o
   4   6  13        0.01        0.00      2.85 o
   5   6  13        1.14        0.00      2.37 o
   6   6  13        1.11        2.08      3.51 o
   1   7  13        0.59        0.00      1.88 o
   2   7  13        0.36        0.38      2.02 o
   3   7  13        3.07        2.64      3.61 o
   4   7  13        2.44        3.61      3.42 o
   5   7  13        6.53        5.29      4.46 o
   2   8  13       12.68       17.63      2.62 o
   3   8  13        7.62        5.13      3.23 o
   4   8  13       22.06       22.99      3.99 o
 
